# Supplementary material for: Improved measurement of tinnitus severity: Study of the dimensionality and reliability of the Tinnitus Handicap Inventory
Source: PLoS One. 2020 Aug 25;15(8):e0237778. doi: 10.1371/journal.pone.0237778 (PMC7447004; doi:10.1371/journal.pone.0237778)
Supplement: S1 Raw data — (XLSX) [file pone.0237778.s001.xlsx]

## Sheet: data
no	gender	age	tinnitus_duration_years	tinnitus_localisation	THI1	THI2	THI3	THI4	THI5	THI6	THI7	THI8	THI9	THI10	THI11	THI12	THI13	THI14	THI15	THI16	THI17	THI18	THI19	THI20	THI21	THI22	THI23	THI24	THI25
1	2	62	1.08	2	0	0	4	0	0	4	0	4	0	0	0	0	0	4	0	4	0	0	4	0	0	4	0	0	0
2	1	32	2.5	1	2	4	4	0	0	2	2	4	0	0	0	0	0	2	2	0	0	0	4	2	0	0	0	0	0
3	1	41	4	1	0	2	2	2	0	2	0	4	2	2	4	0	0	4	0	4	0	0	4	0	2	0	2	4	0
4	1	29	3	3	0	0	0	2	0	2	0	2	0	0	2	0	0	0	0	2	0	0	2	0	2	2	0	0	2
5	1	45	12	2	2	0	2	0	2	0	0	4	0	2	0	0	0	0	2	0	0	2	4	0	0	0	0	0	0
6	1	46	2	3	4	4	2	4	0	2	2	4	2	2	0	2	2	2	2	2	2	2	4	2	2	0	2	4	2
7	1	47	15	3	2	2	4	0	0	4	0	4	2	4	0	2	2	4	2	0	2	0	4	2	2	0	0	4	0
8	1	45	14	2	4	4	2	2	2	0	0	2	0	0	0	0	2	2	2	0	0	2	4	2	2	0	0	0	4
9	2	44	11	3	0	2	2	0	0	2	0	2	0	2	0	0	0	2	0	0	0	0	2	0	0	0	0	2	0
10	2	42	1.5	1	2	4	4	2	4	4	4	4	2	4	4	2	4	4	2	4	0	4	2	4	4	2	4	4	4
11	2	64	4	1	2	2	0	0	0	2	0	4	0	0	2	0	0	0	0	2	0	2	2	0	0	0	0	0	0
12	2	39	5	3	0	4	0	0	0	0	4	4	0	0	0	0	0	0	2	0	0	2	0	4	0	0	0	4	0
13	1	66	10	1	4	2	2	0	4	4	2	4	2	4	0	2	0	4	2	0	0	4	4	2	2	0	4	4	2
14	2	49	5	1	0	2	0	0	0	2	0	2	0	0	0	0	2	2	0	0	0	0	2	2	0	0	0	2	2
15	1	43	7	1	2	4	4	2	2	2	0	2	2	2	4	4	4	2	4	2	0	2	4	2	0	0	2	4	0
16	1	49	2.92	3	0	2	0	0	0	2	0	2	0	0	0	0	0	0	2	0	0	0	2	2	0	0	2	0	0
17	1	39	11	3	2	2	4	2	4	2	2	2	2	2	0	0	0	2	0	2	2	2	2	4	4	2	0	4	4
18	2	45	30	3	0	2	0	0	0	2	0	2	2	2	0	2	0	2	0	2	0	0	4	0	2	0	0	4	2
19	1	51	8	3	0	0	0	0	0	0	2	0	0	2	0	0	0	0	0	0	0	0	0	0	0	0	0	2	0
20	1	37	15	3	2	0	4	0	0	2	2	4	0	0	0	0	0	0	2	2	2	0	4	0	0	0	0	4	0
21	1	43	4	1	2	4	2	2	0	2	2	0	2	0	2	4	4	4	2	2	2	2	4	2	2	4	4	0	4
22	1	50	3	1	4	4	0	0	0	0	0	0	0	0	0	4	0	0	0	0	4	4	0	0	0	4	0	0	4
23	1	57	5	3	4	0	4	0	0	4	0	4	0	0	4	4	0	0	0	4	0	0	4	4	4	0	4	0	0
24	1	35	2	1	2	4	4	0	4	4	4	4	2	4	2	4	4	4	2	4	0	0	4	4	4	2	4	0	0
25	2	39	2	1	2	0	0	0	0	0	2	2	0	0	0	0	0	0	4	2	0	2	2	2	0	0	2	0	0
26	1	52	7	3	4	4	2	4	2	4	2	4	4	4	4	4	4	2	4	4	4	4	4	4	2	2	2	4	4
27	1	41	11	1	0	0	2	0	0	2	0	2	0	0	4	2	0	2	2	0	0	0	2	0	0	2	2	4	4
28	1	61	30	3	4	2	2	4	2	2	2	4	2	2	0	2	2	4	2	2	4	2	4	2	2	2	2	4	4
29	1	49	10	3	2	2	0	2	2	2	0	4	4	2	2	4	2	2	2	0	2	2	4	2	0	0	2	4	2
30	2	40	20	1	4	4	4	2	0	4	0	4	4	2	4	4	4	2	2	2	2	2	4	4	4	0	2	2	4
31	1	60	1	2	2	0	0	0	0	4	4	4	0	0	4	0	0	0	2	4	0	0	4	0	2	0	2	0	2
32	2	33	0.5	1	2	4	4	2	4	2	2	4	2	2	4	4	2	4	2	4	0	4	4	4	2	4	2	2	4
33	1	33	2	3	4	4	4	4	2	2	2	4	2	2	2	2	4	4	4	4	2	2	4	4	2	2	4	2	2
34	1	33	10	3	4	4	2	0	0	4	4	4	2	0	4	2	2	2	2	0	0	2	2	0	0	0	0	4	2
35	2	46	10	3	2	2	0	2	0	2	0	4	2	0	0	2	0	0	2	0	0	2	4	0	0	0	0	4	2
36	2	46	10	1	0	4	0	0	0	0	0	2	0	0	0	0	0	0	0	0	0	0	0	0	0	0	0	0	0
37	1	50	3	2	0	2	0	0	2	2	2	4	0	0	4	0	0	0	2	2	0	0	4	2	0	0	0	0	0
38	1	49	4	1	2	4	2	4	2	2	2	4	0	2	0	4	2	2	4	2	2	0	4	2	0	0	2	4	4
39	2	57	20	3	2	4	0	2	0	2	0	2	2	2	0	0	0	2	0	0	0	0	4	2	0	0	0	2	2
40	1	50	20	3	4	2	2	2	0	2	2	4	2	2	0	2	4	4	2	2	2	2	4	2	2	2	2	4	4
41	2	39	4	3	2	4	4	4	2	4	4	4	4	2	4	4	2	4	2	4	2	2	4	4	2	0	4	0	2
42	1	58	1	1	4	4	0	0	0	0	2	4	2	0	2	0	2	2	4	0	0	0	4	2	0	0	0	4	4
43	1	25	1	3	2	4	2	2	0	0	2	4	0	0	4	0	2	0	2	0	0	2	4	2	0	0	2	4	0
44	1	39	7	1	0	0	2	0	0	0	2	0	0	0	2	0	0	2	0	2	0	0	0	2	0	0	0	2	0
45	1	37	5	3	0	0	2	0	0	2	2	2	0	2	2	2	2	2	0	2	0	0	4	2	2	2	0	2	2
46	1	40	1	1	2	4	2	0	0	2	2	4	4	4	4	2	2	2	0	4	2	2	4	2	2	2	4	0	4
47	1	60	3	3	4	4	4	4	2	4	2	0	2	4	4	2	2	4	2	4	0	4	4	4	4	2	4	4	2
48	2	35	9	1	2	4	2	2	0	4	0	4	2	0	2	0	0	0	2	2	0	0	2	2	4	0	2	4	2
49	2	47	3	1	2	2	2	0	0	2	2	2	0	0	2	0	0	0	0	0	0	0	2	0	0	0	0	2	2
50	1	48	2	1	2	2	4	2	2	4	0	4	0	2	2	2	2	2	2	4	0	2	2	2	2	0	0	0	2
51	2	33	10	1	2	4	4	0	0	2	0	4	4	0	0	2	0	0	2	0	0	0	4	0	0	0	0	0	2
52	1	22	1	3	0	0	2	0	0	0	0	0	0	0	0	0	0	0	0	0	0	0	0	0	0	0	0	0	0
53	2	35	15	3	0	2	0	0	0	2	2	4	2	0	2	0	0	0	2	4	2	0	4	2	2	0	2	0	0
54	2	41	5	3	2	2	4	0	2	4	0	4	0	4	2	2	0	2	0	4	2	0	4	0	2	4	0	0	0
55	1	63	1	1	0	0	2	0	0	2	0	2	0	0	2	0	0	0	0	0	0	0	2	0	0	2	0	0	2
56	1	63	20	3	2	4	4	2	0	4	4	2	0	0	4	2	2	4	4	2	0	2	4	2	2	2	2	2	0
57	1	48	1.5	3	2	2	0	0	0	0	0	0	2	0	2	0	2	0	0	2	0	0	0	0	0	0	0	0	0
58	2	54		1	2	2	2	2	2	4	4	2	2	2	2	0	0	0	0	0	0	0	2	4	0	0	0	4	0
59	1	35	1	1	2	2	0	0	0	2	0	0	0	0	4	0	0	0	0	0	0	0	4	0	0	2	0	2	2
60	2	39	10	3	2	0	0	0	0	0	0	0	0	0	4	0	0	0	0	0	0	0	0	0	0	0	0	0	0
61	1	36	10	1	2	0	4	2	4	2	4	4	2	4	4	0	0	2	2	2	0	2	4	2	2	0	2	0	0
62	2	36	1	2	0	4	2	0	0	4	0	4	2	0	4	2	0	2	0	0	0	0	4	2	4	0	0	0	0
63	1	49	6	3	0	4	0	0	4	2	0	4	4	2	2	4	2	0	0	2	0	0	4	0	2	0	0	4	2
64	1	43	5	3	2	0	4	0	2	2	0	4	0	0	0	2	0	2	2	2	0	2	2	4	4	2	2	4	0
65	2	67	24	3	2	2	2	0	0	2	0	2	2	2	0	2	0	2	0	0	0	0	2	2	2	0	0	0	0
66	1	36	8	3	2	2	0	2	0	0	0	2	0	0	2	0	0	0	0	2	0	2	4	0	2	0	0	0	2
67	2	51	7	2	2	4	4	4	2	2	2	4	4	4	4	4	4	4	2	4	4	4	4	2	2	2	4	4	4
68	2	32	3	3	0	2	0	0	0	0	0	2	0	0	0	0	0	0	2	2	0	0	0	0	0	0	0	0	0
69	1	26	5	3	2	0	2	0	0	2	2	4	0	0	2	0	0	0	2	0	0	0	2	0	0	0	0	0	0
70	1	38	3	2	2	2	2	2	2	4	0	4	4	4	2	4	4	2	2	4	2	2	4	4	4	4	4	4	4
71	1	61	7	2	0	2	2	0	0	2	0	0	0	0	2	0	0	2	0	0	0	0	4	2	0	0	0	0	0
72	1	36	4	2	2	2	2	2	0	2	0	2	0	0	2	2	2	0	0	2	2	0	2	0	0	0	0	2	0
73	1	39	3	2	2	4	2	2	0	2	0	0	0	0	0	0	0	0	0	0	0	2	4	0	0	0	0	0	0
74	1	41	6	2	2	4	4	4	0	4	4	4	4	4	2	2	2	4	4	2	2	2	4	4	2	2	2	4	0
75	1	38	5	3	2	2	0	2	0	4	0	4	0	0	2	0	0	2	0	2	0	0	4	2	0	0	0	0	2
76	1	46	2	3	0	2	2	0	0	2	0	2	2	0	0	2	2	2	2	0	0	0	4	2	0	0	0	2	0
77	2	42	5	3	4	2	2	2	2	2	2	4	2	2	4	4	4	4	4	4	2	2	2	2	2	0	2	2	4
78	2	47	4	2	2	2	0	0	0	2	0	0	2	2	4	0	0	2	0	4	0	2	0	0	2	0	0	4	2
79	1	38	10	3	2	0	2	0	0	2	2	0	0	0	0	0	2	0	0	0	0	0	4	2	0	0	0	4	0
80	1	38	15	3	2	2	4	2	0	0	0	0	0	2	0	2	0	2	0	0	0	0	0	2	0	2	0	4	2
81	1	35	7	2	2	0	0	2	0	2	2	4	0	0	0	0	0	0	2	0	0	0	0	0	0	0	0	2	0
82	2	46	3	2	0	2	0	0	0	0	0	4	0	0	4	0	0	0	0	2	0	0	4	0	0	0	4	4	4
83	1	48	3	3	2	4	0	2	0	0	0	4	2	2	4	2	4	0	2	0	0	2	4	2	0	0	0	0	2
84	1	33	6.25	2	4	4	0	2	4	4	0	2	0	0	2	2	0	0	4	4	0	0	4	0	4	4	0	4	4
85	1	59	1	2	0	0	2	2	0	2	0	0	0	2	0	0	0	2	2	0	0	0	0	2	2	0	0	4	2
86	1	48	1	2	2	2	2	2	0	4	2	4	2	2	0	2	0	2	2	4	0	2	4	2	2	4	2	4	4
87	2	43	6	3	2	4	2	2	2	2	2	2	0	0	0	2	4	2	2	0	0	2	0	0	0	0	0	0	0
88	2	53	10	3	0	2	0	0	0	2	0	2	0	0	2	0	0	0	0	0	0	0	2	0	0	0	0	0	0
89	1	45	5	2	2	2	2	0	4	0	0	0	0	0	2	4	2	0	0	0	0	4	2	0	0	0	0	0	0
90	1	31	5	3	2	4	2	0	0	0	0	4	0	0	4	0	0	0	0	2	0	0	4	0	0	0	0	2	0
91	1	55	5	2	2	2	0	2	0	4	2	0	0	0	4	2	0	0	2	4	0	0	2	2	2	0	0	4	2
92	1	51	2	3	4	4	4	4	4	2	0	4	2	2	2	2	2	2	2	2	2	2	4	4	2	2	2	2	2
93	1	43		3	2	4	2	0	0	4	0	4	2	2	4	4	0	2	2	4	2	2	4	2	4	0	2	0	2
94	1	54	3	3	4	4	0	2	0	2	4	2	2	2	2	4	4	2	2	0	2	2	4	4	0	0	0	4	2
95	1	43	3	3	4	4	2	0	0	2	2	4	0	0	0	0	0	0	2	0	0	0	0	0	0	0	0	4	0
96	2	44	7	2	2	2	2	0	0	2	2	2	0	2	4	2	0	2	0	2	2	2	2	2	2	0	0	4	0
97	1	42	7	2	2	2	2	4	4	4	2	4	4	2	2	0	0	2	4	4	4	4	4	4	4	2	2	0	0
98	1	29	3	2	2	4	0	2	0	2	2	4	0	0	4	0	2	0	2	0	0	2	4	0	0	0	2	2	0
99	1	40	9	3	0	0	0	0	0	0	0	0	0	0	2	0	0	0	0	0	0	0	0	0	0	0	0	4	0
100	2	40	2	3	2	2	4	0	2	2	0	4	2	2	0	2	0	2	2	0	4	2	4	0	0	0	0	2	0
101	2	39	5	3	0	0	0	0	0	2	0	2	0	0	0	0	0	0	0	0	0	0	2	2	0	0	0	0	0
102	1	62		2	4	4	2	2	2	4	2	4	4	2	4	4	2	2	4	4	4	2	4	2	2	2	2	4	2
103	1	60	5	2	0	4	0	0	0	4	2	4	0	0	2	0	0	0	0	4	0	0	4	0	0	0	0	0	0
104	1	47	13	3	0	0	0	0	0	0	0	2	0	0	0	0	0	0	0	0	0	0	0	0	0	0	0	2	0
105	2	62	10	2	2	2	0	0	0	2	0	4	0	0	0	0	0	2	2	2	2	2	4	2	2	0	2	0	0
106	1	29	4	3	4	2	2	2	2	4	4	4	2	2	0	0	2	2	2	2	2	2	4	2	2	2	2	4	4
107	2	50	4	2	0	2	2	0	0	4	0	2	0	0	2	0	0	0	2	4	0	2	4	0	0	0	2	0	0
108	1	42	7	3	4	4	4	4	4	4	4	4	4	4	4	4	4	4	4	4	4	4	4	4	4	4	4	4	4
109	1	41	15	3	2	2	0	0	0	2	2	4	0	0	4	0	0	0	0	2	0	2	0	2	2	0	0	4	2
110	1	27	6	1	4	2	4	4	4	2	4	4	2	2	4	2	2	2	0	4	0	2	4	2	2	4	2	2	2
111	2	39	4	2	2	2	0	0	0	2	4	4	2	0	2	0	2	0	2	0	0	2	4	0	0	0	0	0	0
112	2	53	10	3	4	4	4	0	4	4	4	4	4	4	0	4	2	4	4	4	2	4	4	4	4	2	2	4	0
113	1	50	1.5	2	0	0	0	0	0	2	0	4	0	0	4	0	0	0	0	0	0	0	0	2	0	0	0	0	0
114	2	64	39	2	4	2	2	4	2	4	4	4	2	2	4	4	2	2	4	2	4	0	4	4	4	2	2	2	4
115	1	51	32	3	2	0	0	0	0	0	2	2	2	2	0	0	0	0	0	0	0	0	4	0	0	0	0	2	2
116	2	38	25	2	2	4	2	2	0	0	2	4	2	2	4	0	2	0	2	0	0	2	2	0	0	0	0	4	0
117	2	68	40	2	2	4	2	2	0	2	0	4	4	2	4	2	2	2	0	4	2	0	4	2	0	2	0	4	2
118	1	56	12	2	2	4	2	2	2	4	4	4	0	4	4	0	0	2	4	2	0	2	2	4	2	2	2	4	2
119	2	51	1.5	3	2	0	2	2	2	2	2	0	2	2	2	2	2	2	2	2	2	2	2	2	2	2	2	4	2
120	1	61	2	2	4	4	2	4	2	4	0	4	4	4	4	4	2	2	2	2	2	2	4	4	4	4	4	4	4
121	1	50	5	2	0	0	0	0	0	0	0	4	0	0	2	0	0	2	2	0	0	0	2	0	2	0	2	0	0
122	1	74	10	3	0	0	2	2	2	0	4	4	2	4	0	2	2	2	2	2	4	0	0	2	2	2	2	2	0
123	1	55	32	1	4	4	4	4	4	4	4	4	4	4	4	4	4	4	4	4	4	4	4	4	4	4	4	4	4
124	1	64	10	2	2	2	4	0	4	2	2	4	4	4	2	2	2	4	2	2	0	2	4	2	2	4	2	0	4
125	1	73	5	2	0	2	2	0	2	0	0	0	0	2	0	2	0	2	2	0	2	0	2	2	0	0	0	4	0
126	1	67	7	2	2	2	0	2	0	0	0	0	0	2	2	2	0	0	0	0	0	0	0	0	0	0	0	0	0
127	1	33	2	3	2	4	4	4	4	4	2	4	4	4	0	2	2	4	4	4	2	2	4	4	4	2	4	4	4
128	2	47	30	2	2	4	0	2	2	0	2	2	2	0	0	4	4	2	0	0	0	0	4	0	0	0	2	0	0
129	2	63	15	3	0	2	0	0	0	0	2	4	0	2	2	2	0	0	0	0	0	0	4	2	2	0	0	2	2
130	1	71	20	3	4	4	4	4	4	4	2	4	4	4	0	4	4	4	2	4	4	2	2	4	4	4	4	4	4
131	2	39	5	1	2	0	2	0	2	2	2	2	0	0	0	0	0	2	0	2	0	0	2	2	4	0	2	0	0
132	2	56	3	2	4	4	4	4	4	4	0	4	4	0	4	0	0	2	4	4	2	4	4	2	4	4	4	4	4
133	1	78	10	2	0	0	0	0	0	0	0	4	0	0	0	0	0	0	0	0	0	0	4	0	0	0	0	0	0
134	1	54	3	2	4	4	4	4	4	4	4	4	4	4	4	2	4	4	4	4	4	4	4	4	4	4	4	4	4
135	1	42	20	3	2	2	2	0	2	0	0	0	0	2	2	0	0	0	0	0	0	2	2	0	0	0	2	4	2
136	2	43	8	3	2	2	0	0	0	2	0	2	0	0	2	2	0	2	0	2	0	0	4	2	0	0	0	4	0
137	1	38	0.92	2	0	0	2	0	0	4	0	4	0	2	0	2	0	2	0	2	0	0	4	2	2	0	2	2	0
138	2	58	2	2	4	4	4	2	2	4	2	4	4	4	2	4	2	4	2	4	0	2	4	4	2	2	4	2	2
139	2	52	5	3	0	2	0	0	0	2	0	4	0	0	0	0	0	0	0	0	0	0	4	0	0	0	0	0	0
140	1	20	3.5	2	2	2	0	2	2	4	2	4	4	4	0	0	0	0	2	4	4	2	4	0	2	2	2	0	4
141	2	53	7	2	4	4	4	2	2	2	2	2	2	2	4	2	2	2	0	4	0	0	4	2	2	2	2	2	2
142	1	66		3	2	2	2	0	0	4	4	2	0	0	2	2	0	0	0	2	0	2	2	0	2	0	0	0	0
143	2	63	3	3	4	4	4	4	4	4	4	4	4	4	4	4	4	4	4	4	4	4	4	4	4	4	4	4	4
144	1	49	7	3	4	4	4	4	4	4	0	4	4	4	4	4	4	4	0	4	0	4	4	4	0	4	4	4	4
145	2	50	20	3	2	2	0	0	0	0	2	4	0	0	0	0	0	0	2	0	0	2	4	0	0	0	0	0	0
146	2	68		2	0	0	0	0	0	0	0	2	0	0	0	0	0	2	2	0	0	0	2	0	0	0	0	0	0
147	2	67	10	2	4	4	0	0	0	4	0	4	4	0	0	4	0	0	4	4	0	0	4	0	4	0	0	0	0
148	2	54	1.5	1	2	2	0	2	2	2	0	2	4	2	4	2	2	2	0	2	0	0	4	2	2	0	0	0	2
149	1	56	30	3	2	4	2	2	2	2	0	4	4	0	0	2	2	4	0	2	0	2	4	2	4	4	2	0	2
150	2	76	45	2	2	4	0	2	0	0	2	0	0	0	0	0	0	2	0	0	0	2	0	0	0	0	0	4	0
151	2	62	1.92	3	2	2	2	2	2	2	2	2	2	2	2	0	0	0	2	2	0	2	0	0	2	0	0	0	0
152	1	36	6	3	4	4	4	2	0	4	2	2	2	2	4	2	2	4	4	4	2	2	4	4	2	2	4	4	4
153	1	66	24	3	2	4	2	4	2	2	0	4	4	2	0	2	0	2	0	0	0	2	4	2	2	0	0	4	4
154	2	58	25	2	2	2	2	2	0	0	0	2	2	0	2	2	0	2	2	0	0	0	4	2	2	0	0	2	2
155	2	59	11.92	3	2	4	2	2	0	2	4	4	0	2	4	2	0	2	4	4	4	0	4	4	2	0	0	4	0
156	1	53	3.17	2	4	4	4	2	2	4	2	4	4	4	4	2	2	4	2	0	2	4	4	4	0	2	2	4	4
157	1	64	16	3	4	4	2	4	2	2	2	4	2	2	4	2	0	2	0	4	0	2	4	2	0	2	0	4	4
158	2	28	2.33	2	4	4	2	2	0	4	4	4	4	2	2	2	4	2	2	2	0	4	2	4	2	0	2	4	4
159	2	57	10	3	2	4	2	2	2	2	2	2	4	4	2	4	4	2	2	2	4	2	2	4	4	4	2	2	4
160	2	54	5	3	4	4	2	4	2	4	4	2	4	2	4	4	2	4	4	4	2	2	4	4	4	2	2	4	4
161	2	56	0.5	2	0	0	0	0	0	0	0	4	0	0	4	0	0	0	0	0	0	0	0	0	0	0	0	0	0
162	2	65	1	1	4	4	4	0	0	4	0	2	4	4	0	4	4	4	4	4	4	4	4	4	4	0	4	0	4
163	1	70	4	1	2	4	2	2	2	4	2	4	4	2	4	4	2	2	2	4	0	2	4	2	2	2	2	0	4
164	1	60	5	1	4	4	2	2	2	2	2	4	4	2	0	4	2	2	4	4	4	4	4	4	4	0	2	4	4
165	2	45	5	1	2	4	2	2	2	2	4	4	2	2	4	2	2	2	2	4	2	2	4	4	2	2	2	4	2
166	1	31	1	3	2	4	4	4	2	0	0	2	4	2	2	4	4	2	2	2	2	4	2	2	2	0	2	2	2
167	1	66	1.83	1	4	4	2	2	2	2	2	2	2	2	0	2	2	2	2	2	0	0	0	2	2	0	0	2	2
168	1	71	30	1	2	4	4	2	2	4	2	4	4	2	4	4	2	4	4	2	4	2	4	2	2	4	2	4	4
169	2	75	12	3	4	4	4	4	4	4	4	4	4	4	4	4	4	4	4	4	4	4	4	4	4	4	4	4	4
170	2	61	3.25	1	2	2	0	2	0	2	0	4	4	2	0	2	2	0	0	0	4	0	4	2	2	0	2	4	2
171	1	43	3	1	2	0	2	0	0	2	0	2	0	2	4	0	0	2	0	2	0	0	2	2	2	0	0	4	2
172	2	23	3	1	2	2	2	2	0	2	2	4	2	2	2	2	0	2	0	2	2	0	4	2	2	2	2	4	2
173	2	65	16	3	0	2	2	0	0	2	0	0	2	0	0	2	0	2	0	0	0	0	4	2	0	0	0	2	0
174	2	58	10	3	2	4	2	2	2	2	2	4	4	2	2	4	2	2	2	2	2	2	2	2	2	2	2	2	2
175	1	56	23	3	4	4	4	2	4	4	4	2	4	4	4	4	4	2	4	2	2	2	4	2	4	4	4	2	0
176	2	52	30	3	2	0	2	2	0	2	2	2	4	2	0	2	0	2	2	4	0	2	4	2	4	0	0	4	2
177	2	35	13	1	0	0	0	0	0	0	0	2	0	0	0	0	0	0	0	2	0	0	2	0	0	0	0	0	0
178	1	72	5	3	2	2	4	0	4	4	2	4	2	4	2	4	2	4	2	4	4	2	4	0	2	0	0	4	2
179	2	63	7	1	2	4	0	4	2	4	0	4	4	0	4	4	4	2	0	4	0	2	4	2	2	4	4	4	2
180	1	31	5	3	4	4	4	2	0	0	0	4	4	2	0	4	4	2	0	0	0	0	4	2	2	0	0	4	0
181	1	63	50	3	4	4	4	4	0	4	4	4	4	2	4	4	4	4	2	2	2	4	4	2	4	4	4	4	2
182	2	54	20	3	2	2	2	2	0	0	2	4	0	0	2	2	0	2	2	2	0	0	2	2	0	0	0	0	0
183	1	69	2	3	2	2	4	2	4	2	2	4	4	4	0	0	0	2	0	2	0	2	4	4	2	0	4	4	2
184	1	48	4.17	1	2	0	4	0	0	4	0	2	2	0	4	0	0	2	0	2	0	0	2	2	0	0	0	2	2
185	1	66	2.67	1	4	4	4	4	2	4	4	4	2	2	2	2	2	2	2	4	0	2	4	4	4	4	4	4	2
186	2	66	4	1	2	4	4	2	4	4	0	4	4	4	4	2	0	2	0	4	0	0	4	0	0	0	0	0	0
187	1	34	3	1	2	4	2	2	0	4	0	0	0	2	0	0	2	2	0	0	0	0	4	2	0	0	0	4	0
188	2	53	20	1	0	4	0	0	0	0	0	0	0	0	0	0	0	0	0	0	0	0	4	0	0	0	0	0	0
189	2	50	1.33	3	0	0	0	0	0	0	0	2	0	0	4	0	0	0	0	0	0	0	4	0	0	0	0	0	0
190	1	32	15	3	4	4	2	2	2	4	0	4	2	2	0	2	4	2	2	4	0	2	4	4	2	0	2	4	4
191	2	70	4	3	2	2	0	0	0	0	0	4	4	0	4	0	0	2	0	4	2	0	4	4	4	0	0	2	0
192	2	34	2	2	4	4	2	0	0	2	2	4	4	0	0	0	4	4	4	0	0	2	4	2	0	0	0	4	0
193	1	42	7	3	4	4	2	4	2	2	4	2	4	2	2	2	4	4	4	2	2	2	4	4	2	0	2	4	4
194	1	54		3	0	0	0	0	0	0	0	2	2	2	0	0	0	0	0	0	0	0	2	2	0	0	0	4	0
195	1	52	12	3	2	2	4	4	2	4	4	4	4	2	4	4	4	4	2	4	4	2	4	4	2	2	4	4	4
196	2	20	0.08	1	0	0	0	0	0	2	0	2	0	0	0	0	0	2	0	2	0	0	2	0	2	0	0	2	0
197	2	55	3	1	0	4	0	0	0	4	4	4	4	0	4	4	0	0	0	4	4	0	4	4	4	0	2	4	0
198	1	73	17	3	2	4	4	4	2	4	4	4	4	2	0	4	2	2	2	2	0	0	4	2	2	2	2	4	4
199	2	75	15	3	0	2	0	0	0	0	0	2	0	0	2	0	0	0	0	2	0	0	2	2	2	0	2	0	0
200	2	69	3.17	3	4	4	4	2	2	4	4	4	4	2	4	4	2	4	2	4	4	2	4	4	4	4	4	2	4
201	2	32		3	2	4	0	0	0	4	2	4	0	0	0	0	0	0	0	2	0	0	4	0	0	0	0	2	0
202	2	74	17	3	2	2	2	2	2	2	2	2	4	4	4	4	2	2	2	0	2	0	0	4	0	0	0	4	4
203	2	60	14	3	2	4	2	2	0	2	4	4	2	2	2	2	2	2	2	4	0	0	2	4	2	0	0	2	2
204	2	70	5	3	4	4	2	0	2	4	4	4	4	2	4	4	0	4	2	4	4	2	4	4	4	2	2	4	4
205	1	53	2	3	4	2	0	4	4	4	4	4	4	2	2	4	4	4	2	4	4	4	4	4	4	2	4	4	4
206	1	58	3	1	4	4	2	0	2	2	2	0	4	0	4	4	0	2	4	2	2	2	4	4	2	4	4	0	4
207	1	29	7	3	4	2	4	4	2	2	2	2	4	4	0	2	4	4	4	4	4	4	2	4	4	2	2	4	4
208	1	53	12	3	2	2	0	2	4	0	0	2	4	4	0	4	2	2	2	0	0	0	2	2	4	0	2	0	4
209	1	66		3	4	4	2	2	2	4	2	4	4	2	0	4	2	4	4	4	2	2	2	4	4	2	2	4	4
210	1	65	18	3	0	0	0	2	0	2	2	2	0	0	0	0	0	0	0	0	0	0	2	0	0	0	2	0	0
211	1	60		2	0	4	4	0	0	0	2	2	0	0	0	2	0	2	2	0	0	0	0	0	4	0	0	0	2
212	2	26	1	1	2	4	2	2	2	4	2	2	2	2	2	2	2	2	2	2	0	2	2	0	0	0	2	0	2
213	2	52		3	0	0	2	0	0	0	2	4	0	0	0	0	0	2	0	2	0	0	4	2	0	0	0	0	0
214	1	48	1	2	0	0	2	0	0	2	2	2	0	0	2	0	0	2	2	4	0	0	2	2	2	2	0	0	0
215	1	59	10	3	2	4	0	2	0	2	4	4	0	0	0	0	0	0	0	0	0	0	0	2	2	0	2	4	2
216	2	68	10	2	2	2	0	0	0	2	2	0	0	0	0	0	0	0	0	0	0	0	0	0	0	0	0	0	0
217	1	38	35	2	2	0	2	0	0	0	0	4	0	2	0	0	0	2	2	0	0	0	4	2	0	0	2	2	0
218	1	57	15	3	2	4	4	2	2	4	2	4	4	4	4	4	4	4	4	4	4	2	4	4	4	4	4	4	4
219	2	63	15	3	4	0	0	0	0	4	4	4	4	0	0	4	4	4	4	4	4	0	4	4	4	4	0	4	4
220	1	66	50	2	2	2	0	2	0	0	0	2	0	0	2	0	0	0	0	0	0	0	0	0	0	0	0	4	2
221	2	65	10	3	2	2	0	2	0	2	0	4	0	0	0	0	0	0	0	2	0	0	4	2	0	0	0	0	0
222	1	43	9	3	0	0	0	2	0	0	0	0	0	0	0	0	0	0	0	0	0	0	0	0	0	0	0	2	0
223	1	62	4	2	4	4	4	4	4	4	4	4	4	2	2	4	4	4	2	4	4	4	4	4	4	4	4	2	4
224	1	60	9	3	2	2	0	0	0	2	0	4	2	2	2	0	0	2	0	4	0	0	2	2	2	0	0	4	4
225	1	68	30	3	0	4	0	0	0	2	2	0	0	0	0	0	0	0	0	0	0	0	0	2	0	0	0	2	0
226	2	59	45	3	0	2	0	0	0	0	0	0	0	0	2	0	0	0	0	0	0	0	4	0	0	0	0	0	0
227	1	64	49	2	2	4	2	2	0	0	4	2	2	2	0	2	2	2	0	0	0	2	2	2	2	0	2	4	2
228	1	47		3	2	0	0	0	0	0	2	2	0	0	0	0	0	0	0	0	2	2	0	0	2	2	2	0	0
229	2	40	20	3	0	0	0	0	0	0	0	0	0	0	0	0	0	0	0	0	0	0	0	0	0	0	0	0	0
230	1	68	12	1	4	4	4	0	4	0	4	4	4	4	4	4	4	0	4	4	0	4	4	2	2	0	2	4	2
231	1	67		3	2	4	0	2	0	0	0	4	0	0	4	0	0	0	0	2	0	0	4	0	0	0	0	4	0
232	2	40	7	2	0	2	0	0	2	4	0	4	0	2	2	2	0	0	0	2	4	4	2	2	4	0	0	2	4
233	1	67	6	1	0	0	0	0	0	0	0	0	0	0	0	0	0	0	0	0	0	0	0	0	0	0	0	0	0
234	2	36	20	3	2	2	2	2	0	2	0	0	0	0	2	0	0	2	0	2	0	0	2	2	0	0	2	4	2
235	1	48		1	0	0	0	0	0	0	0	2	0	0	0	0	0	0	2	0	0	0	4	0	0	0	0	2	0
236	1	35	8	1	4	2	2	2	2	2	4	4	2	4	4	4	4	4	4	2	2	2	4	4	2	2	4	4	4
237	2	64	15	1	2	2	0	2	2	2	0	4	2	2	2	2	4	2	0	0	0	0	4	2	0	0	0	4	4
238	2	43		1	0	0	0	0	0	0	0	0	0	0	0	0	0	0	0	0	0	0	0	0	0	0	0	0	0
239	2	53	20	1	2	4	4	2	2	2	0	4	4	4	2	4	0	2	0	2	0	2	4	2	2	0	0	2	0
240	2	60	2	1	0	4	4	4	2	4	2	4	4	4	4	4	4	4	2	4	0	2	4	4	4	2	2	2	2
241	2	22	0.5	1	2	0	2	2	0	2	2	2	0	2	0	0	0	0	2	2	0	0	2	0	0	0	0	2	2
242	2	45	13	1	2	4	4	4	2	2	0	4	4	4	2	4	4	4	2	2	2	2	4	0	4	0	0	4	2
243	2	57	21	3	4	4	2	2	4	4	4	4	4	4	4	4	2	4	2	2	2	2	2	2	2	2	2	2	2
244	1	72	5	2	4	4	4	4	4	2	0	4	2	0	4	4	4	4	2	2	4	0	4	2	2	0	2	4	4
245	1	44		3	0	2	2	0	0	2	2	0	0	0	0	0	0	0	2	0	0	2	4	0	0	0	0	4	0
246	2	63	7	3	2	4	2	0	0	4	2	4	0	0	2	4	0	0	0	4	2	0	4	2	2	0	0	0	0
247	1	44	10	3	0	2	0	0	0	0	0	0	0	0	2	2	0	0	0	0	0	0	4	2	0	0	0	2	2
248	1	68		3	2	2	0	2	2	2	0	4	4	2	4	4	4	2	4	2	4	4	4	4	4	2	4	2	4
249	1	49	15	3	4	4	2	2	2	4	4	4	4	4	4	2	4	4	2	2	2	2	4	4	2	2	4	4	2
250	1	45		3	2	4	2	0	0	0	0	4	0	0	0	0	0	2	0	0	0	0	0	2	0	0	0	0	0
251	2	61	25	3	0	0	0	0	0	0	0	0	0	0	0	0	0	0	0	0	0	0	0	0	0	0	0	0	0
252	1	62	8	1	2	4	2	4	2	2	0	2	4	2	2	2	2	2	0	2	4	0	2	2	2	2	2	4	4
253	1	68	18	3	2	0	2	2	0	2	4	4	2	0	4	2	0	0	0	4	2	0	0	2	4	2	2	4	0
254	2	62	20	3	4	4	2	2	2	4	0	4	2	2	4	2	4	2	4	4	2	2	4	4	4	0	2	4	4
255	2	70		3	0	0	0	0	0	2	0	2	0	0	0	0	0	0	2	0	0	0	0	0	0	0	0	0	0
256	1	62	10	3	0	4	4	0	0	2	0	0	0	0	0	0	0	2	2	2	2	0	0	0	0	0	0	2	0
257	1	47	1.67	3	2	0	0	0	0	2	0	2	0	0	2	0	2	0	0	2	0	0	4	2	0	2	0	0	2
258	2	60	3.33	3	2	2	0	0	0	4	0	4	0	2	0	0	2	0	0	2	0	2	2	0	0	2	0	0	0
259	2	38	2.5	1	4	2	4	2	0	2	2	4	0	2	4	2	2	4	2	4	2	2	4	4	2	2	2	4	0
260	1	34	8.17	3	2	0	2	0	0	2	2	2	0	0	2	0	0	2	2	2	2	0	0	0	0	0	0	2	0
261	2	42	6	3	2	2	2	2	2	2	0	0	0	2	2	2	2	2	2	2	0	2	2	2	2	2	0	2	0
262	1	45	7.17	3	2	2	4	2	0	2	2	4	0	2	0	2	2	4	0	4	0	2	4	4	4	4	4	4	4
263	1	49	3	3	4	0	2	0	0	2	2	2	0	0	0	2	0	2	2	2	0	2	4	4	2	0	0	4	0
264	2	54	4	3	2	2	0	0	0	2	0	2	0	0	0	0	0	0	2	0	0	0	2	0	0	0	0	0	0
265	1	71	0.5	1	2	0	0	2	0	2	2	4	4	2	2	2	2	2	0	2	0	0	4	4	2	4	4	4	2
266	1	65	2	1	4	2	2	4	2	4	4	4	4	4	4	4	2	2	0	4	2	2	4	4	4	4	4	4	4
267	1	63	6	3	4	4	4	4	4	4	4	4	4	4	4	4	4	4	4	4	2	2	4	4	4	4	4	4	2
268	1	65	5	2	2	2	4	0	4	4	4	4	0	2	2	2	0	2	4	4	0	2	4	4	4	4	4	0	0
269	1	42	0.58	3	2	0	2	0	0	2	2	4	0	2	0	0	0	2	2	2	2	2	4	2	2	2	2	0	0
270	1	25	1.42	3	4	0	2	2	2	4	2	4	2	4	0	4	4	4	4	4	0	4	4	4	0	0	4	4	2
271	2	23	23	3	0	0	2	2	4	4	0	4	4	4	0	2	0	4	0	4	4	2	2	4	4	4	2	0	0
272	1	53	0.58	3	4	2	4	2	2	4	2	4	0	2	0	4	2	4	2	4	0	2	4	2	2	2	2	0	2
273	2	70	3	3	0	0	0	0	2	2	0	0	0	0	2	0	0	0	2	2	0	0	2	0	0	2	0	0	0
274	2	66	2	3	4	0	4	4	2	4	4	4	4	4	2	4	4	4	2	4	4	2	4	4	4	4	4	4	4
275	1	61	9	3	0	0	0	0	0	0	0	0	0	0	0	0	0	0	0	0	0	0	0	0	0	0	0	0	0
276	1	53	4	3	4	4	2	2	0	2	2	2	4	0	2	0	2	2	4	2	0	2	2	2	0	2	2	4	2
277	2	58	3	3	2	0	4	0	4	2	2	4	2	4	4	4	2	4	2	4	2	4	4	2	2	4	4	0	4
278	1	57	3	3	0	0	0	0	0	0	0	4	0	0	2	0	2	0	0	0	0	0	2	2	0	0	0	2	0
279	2	58	17	1	4	4	4	0	4	2	2	4	2	2	4	2	0	2	4	4	2	2	4	4	4	4	4	4	4
280	2	66	4	3	2	4	0	0	2	2	4	4	0	0	4	2	4	0	4	2	0	2	4	4	4	2	4	4	0
281	2	24	0.58	2	2	0	0	0	2	0	2	0	0	0	2	0	0	0	0	0	0	0	4	0	0	2	0	4	2
282	1	60	25	3	4	2	4	4	4	4	4	4	4	4	4	0	4	4	4	4	4	4	2	0	4	4	4	4	4
283	1	62	10	3	4	4	0	4	0	4	4	4	4	4	4	4	4	4	4	0	4	0	4	4	4	4	0	4	4
284	1	57	14	3	2	4	2	4	2	2	2	4	2	4	4	2	2	4	2	2	2	0	4	2	2	4	2	0	2
285	2	57	3	3	2	0	0	2	2	2	2	4	2	4	4	2	2	2	4	4	0	2	4	2	4	4	4	0	0
286	2	66	2.33	2	0	4	2	4	4	2	2	2	4	2	2	2	4	2	2	2	4	4	2	2	4	2	2	2	4
287	1	28	1.67	3	2	2	0	0	0	2	0	0	0	0	0	0	0	0	2	0	0	2	2	0	0	0	2	4	2
288	1	65	1.42	3	2	0	2	0	0	0	4	0	4	2	2	2	0	4	4	4	2	2	0	4	4	0	2	4	0
289	2	70	3	3	2	2	4	2	2	2	0	4	0	4	4	2	2	4	2	4	0	2	2	2	2	2	2	2	2
290	1	26	0.5	3	2	4	0	4	2	2	2	4	0	2	2	0	2	4	2	2	0	0	2	0	2	0	0	4	0
291	2	47	4	3	2	4	2	2	2	2	2	2	2	2	4	2	2	2	4	4	2	2	4	4	2	4	2	2	4
292	1	64	7	3	2	4	2	2	2	2	4	2	4	4	0	2	0	2	4	2	0	2	4	2	2	2	2	4	2
293	1	41	0.83	1	0	2	0	2	2	4	4	0	2	2	0	0	2	0	2	0	0	2	2	2	2	2	4	4	2
294	1	55	2.42	2	0	4	2	0	0	0	0	2	0	2	0	0	2	0	0	0	0	0	4	2	2	0	2	4	0
295	1	39	1.58	3	4	0	4	2	4	4	4	4	4	4	2	4	4	4	4	4	4	4	4	4	4	4	4	4	4
296	2	69	10	3	4	4	4	2	2	4	2	4	2	2	0	2	0	2	4	2	4	0	4	2	4	0	2	2	0
297	2	69	10	3	2	4	2	2	4	2	0	4	0	2	2	2	2	2	0	2	4	2	4	2	4	2	2	0	0
298	2	32	1	2	4	0	0	0	2	2	0	4	0	2	2	2	0	0	4	4	0	2	4	2	2	2	2	0	0
299	1	34	7	3	4	2	2	4	2	4	4	2	4	4	2	4	4	4	4	0	0	2	2	4	0	4	4	4	2
300	2	35	9	3	2	4	0	2	0	2	0	2	4	0	2	2	4	4	2	2	4	2	4	0	0	2	2	0	0
301	1	46	3	3	0	0	0	0	0	0	4	2	0	0	0	0	0	0	0	0	0	0	2	2	0	0	0	2	0
302	2	37	13	3	2	4	2	0	0	0	0	4	4	2	0	2	2	2	0	2	0	0	2	2	2	4	0	4	0
303	2	44	2	2	2	2	0	0	2	2	0	4	0	2	0	0	2	2	4	2	2	0	4	0	0	0	2	0	0
304	1	62	15	3	4	4	4	4	4	4	4	4	2	0	2	4	4	4	4	4	4	2	4	4	4	4	4	2	4
305	2	43	2	2	2	0	0	2	2	2	2	4	0	2	2	2	2	2	2	4	0	2	2	4	2	2	2	4	2
306	2	62	2	2	0	0	0	0	0	0	0	4	0	0	0	0	0	0	2	0	0	0	4	2	0	0	0	4	0
307	2	46	7	3	0	0	0	0	0	2	0	2	0	0	0	2	0	0	0	0	0	0	4	0	2	0	0	4	0
308	1	45	3	1	0	0	2	0	2	2	4	4	0	2	2	0	0	0	0	2	0	0	4	2	0	0	0	2	0
309	1	54	0.33	2	4	4	2	0	2	2	4	4	4	2	2	2	4	2	4	4	0	2	4	4	2	2	2	0	0
310	2	69	13	2	2	2	2	2	2	4	2	4	2	4	4	4	2	2	2	0	2	0	2	4	2	2	2	4	2
311	2	34	4	2	0	0	2	0	2	2	0	4	0	4	2	4	0	4	0	2	4	2	4	4	4	2	2	0	0
312	2	51	7	2	2	4	0	0	0	2	4	4	2	2	0	2	0	0	0	0	0	2	4	4	2	2	0	2	0
313	2	59	3	2	4	0	4	4	0	0	4	0	4	0	4	4	4	4	0	4	4	0	4	4	4	4	4	4	4
314	1	33	3	2	4	2	2	2	0	2	2	2	0	0	0	0	2	2	2	0	0	2	4	2	2	0	2	0	2
315	2	67	5	2	0	0	2	2	4	0	0	2	0	0	0	2	0	0	2	0	0	0	4	2	0	2	0	0	0
316	1	68	2	1	0	0	2	0	0	2	0	4	0	2	0	0	0	2	2	0	0	2	2	2	0	0	0	0	0
317	1	54	0.08	2	2	0	4	0	4	4	4	4	4	4	0	4	4	4	2	4	2	4	4	4	4	4	4	4	2
318	2	34	0.25	3	4	4	2	4	2	4	4	4	4	4	2	4	4	4	0	4	2	2	4	4	4	4	4	4	2
319	1	65	22	3	2	2	2	0	4	2	4	2	2	2	0	2	0	2	2	2	0	0	0	4	2	2	2	2	0
320	2	50	0.83	2	4	4	2	4	0	4	2	4	0	0	4	4	4	4	0	4	0	0	0	4	0	0	0	4	4
321	1	39	0.92	1	2	0	0	0	0	2	4	2	0	4	2	2	0	2	2	2	0	0	4	2	4	4	2	4	4
322	2	53	5	3	0	4	0	2	0	2	2	0	0	2	2	2	4	2	2	2	0	0	4	2	2	2	4	2	0
323	2	37	0.75	3	2	0	2	0	4	4	4	4	0	0	2	4	2	0	2	4	2	2	4	2	2	2	2	0	0
324	2	45	0.58	3	4	4	4	4	0	0	2	4	0	4	0	4	4	4	0	4	0	4	4	4	4	4	2	0	0
325	2	35	0.5	1	2	2	2	0	0	2	0	0	0	0	0	0	2	2	0	0	0	0	0	0	0	0	0	2	0
326	2	61	10	3	4	4	2	4	2	4	4	4	2	2	4	4	4	2	2	4	2	4	4	2	4	4	4	4	2
327	2	69	8	3	4	0	4	4	4	0	0	4	4	4	0	4	4	4	0	2	4	2	4	2	4	4	2	0	0
328	2	66	2.42	2	4	2	2	2	0	2	0	2	2	0	0	2	2	2	0	2	0	2	2	2	0	2	2	4	2
329	1	69	20	3	2	2	2	2	2	4	4	4	0	4	0	2	0	4	4	2	0	0	4	4	4	0	2	4	2
330	2	63	8	2	0	2	0	2	0	2	0	2	0	2	0	2	0	0	0	0	0	0	2	2	0	0	0	2	2
331	1	23	2	2	2	0	0	0	2	2	4	4	0	0	2	0	0	2	0	2	0	0	4	2	0	2	0	2	4
332	2	46	10	1	0	0	0	0	0	0	2	2	0	0	0	0	0	0	0	2	0	0	2	0	0	0	0	0	0
333	2	57	16	3	0	2	0	0	0	4	0	4	0	0	2	0	0	0	0	2	0	0	4	0	2	0	0	0	0
334	1	47	0.5	3	2	4	0	0	2	4	4	4	4	4	2	4	4	2	4	4	4	2	4	4	4	4	4	4	4
335	2	57	5	3	2	2	2	0	0	0	0	4	0	0	0	2	2	2	2	0	0	0	4	2	2	0	0	0	0
336	1	28	2.33	1	4	4	4	2	2	4	4	4	2	4	4	4	4	4	4	4	4	4	4	4	4	4	4	4	4
337	2	52	2	3	2	4	2	2	0	2	2	2	2	2	0	2	2	2	2	0	2	4	4	4	2	2	4	0	2
338	2	29	10	3	4	2	2	4	0	2	2	4	2	2	0	2	2	2	4	2	0	2	4	2	2	0	2	0	0
339	2	42	0.08	1	0	0	2	0	0	2	0	0	0	2	0	0	0	2	0	0	0	0	2	0	0	0	0	4	0
340	1	33	2	2	2	0	4	0	2	4	2	4	0	0	4	4	2	4	4	4	2	2	4	4	4	4	4	4	4
341	1	64	3	1	2	0	2	0	0	4	0	4	0	2	0	2	0	4	0	2	0	0	4	2	0	0	2	4	0
342	1	65	6	3	2	2	0	0	4	4	4	4	0	2	2	2	0	2	4	2	0	2	4	2	2	4	4	2	4
343	1	58	5	2	0	2	0	0	0	2	2	0	0	0	0	0	0	0	2	0	0	0	0	0	0	0	0	0	0
344	2	70	2	3	0	0	2	0	0	2	0	0	0	0	2	0	0	2	0	2	0	0	4	0	2	2	0	0	0
345	1	57	0.33	1	4	4	4	4	2	4	4	4	2	2	4	2	4	4	2	0	0	2	4	4	2	0	4	4	2
346	2	56		3	0	0	0	0	0	2	2	2	0	0	0	0	0	0	0	0	0	0	0	0	0	0	0	0	0
347	2	63	1	3	2	2	0	2	0	4	0	4	0	2	2	0	2	2	2	2	0	0	2	2	2	0	0	0	0
348	2	41	3	3	2	2	2	0	2	2	4	4	2	2	2	4	0	2	4	4	0	2	4	4	4	0	4	2	2
349	1	73	11	3	4	4	0	4	2	0	4	0	2	0	4	4	2	4	2	4	2	0	4	4	4	4	2	4	0
350	1	49	4	2	0	2	0	0	0	2	2	0	0	0	0	0	0	0	0	0	0	0	0	0	0	0	0	0	0
351	1	64	2	2	4	4	4	4	4	4	2	4	4	4	4	4	2	4	4	4	2	2	4	4	4	4	4	4	2
352	2	42	6.42	3	4	4	4	0	4	4	4	4	4	4	2	4	4	4	4	4	4	4	4	4	4	2	4	4	4
353	1	81	10	3	2	4	0	2	0	2	4	2	4	0	0	2	2	2	4	0	2	2	2	2	2	2	0	4	4
354	1	61	3	2	0	0	0	0	0	0	2	0	0	0	0	0	0	0	2	0	0	0	0	0	0	0	0	0	0
355	2	65	1	1	0	0	2	0	0	0	0	0	2	0	2	2	0	0	2	0	4	0	2	4	2	2	0	0	4
356	2	61	27	3	2	2	2	2	2	4	2	4	4	4	4	4	2	2	4	0	0	0	4	4	2	0	2	0	2
357	1	49	5	3	4	4	4	2	0	4	4	4	4	2	2	2	4	4	4	2	2	2	0	4	4	2	2	2	2
358	2	36		3	2	0	0	0	0	2	4	2	0	0	0	2	0	0	2	2	0	0	2	2	2	0	0	4	2
359	1	71	1	3	2	2	4	2	2	4	2	4	2	2	2	2	2	2	2	4	2	2	4	4	4	2	4	4	4
360	2	79	4	2	0	0	4	0	0	4	4	0	2	4	2	0	2	0	0	2	0	0	4	0	2	0	2	0	0
361	2	64	21	1	0	2	0	0	0	4	4	4	4	2	4	2	4	2	0	0	0	0	0	2	0	0	0	0	0
362	2	32	3	3	4	4	4	4	4	4	4	4	4	4	4	4	4	4	4	4	4	4	4	4	4	4	4	4	4
363	2	38	13	2	4	2	0	0	0	0	4	4	0	2	0	0	0	0	4	0	0	0	4	0	0	0	2	0	2
364	1	64	0.42	1	4	0	2	0	2	2	4	4	0	2	2	2	2	4	2	2	2	2	4	4	2	0	2	2	4
365	1	43	3	2	2	4	2	0	4	4	4	0	2	0	2	0	2	4	2	0	2	4	2	2	2	2	2	2	0
366	1	53	1.5	3	2	0	0	0	0	2	0	4	0	0	0	0	0	2	0	2	0	0	4	2	2	0	2	4	0
367	2	50	3	3	4	2	4	0	2	4	2	4	4	4	2	4	4	4	2	2	2	2	2	2	2	0	0	0	0
368	2	57	3	2	4	4	4	0	0	4	4	2	2	0	2	2	2	2	4	2	2	2	4	4	4	4	2	2	4
369	2	33	8	2	4	2	2	2	0	0	2	0	2	2	2	2	0	4	4	4	2	2	0	2	2	0	2	0	2
370	1	67	0.25	2	4	4	4	0	4	4	4	4	2	0	0	0	4	0	4	4	4	0	4	4	0	4	4	0	4
371	2	56	4	3	4	4	2	2	2	4	2	4	4	4	4	4	2	2	4	4	2	2	4	4	2	0	2	4	2
372	2	47	7	3	2	4	0	0	0	4	2	4	2	0	4	2	2	0	0	2	2	2	4	2	2	0	2	4	2
373	2	32	3	3	0	0	0	0	0	2	0	0	0	0	0	0	0	0	0	0	0	0	0	0	0	0	0	2	0
374	2	49	1	3	0	0	2	0	2	4	0	4	2	2	4	2	2	2	2	0	0	2	4	0	2	2	2	2	4
375	2	39	1	3	0	0	0	0	0	2	0	0	0	0	0	0	0	0	2	0	0	0	0	0	0	0	0	2	0
376	2	32	3	1	4	0	4	4	4	4	4	4	0	4	4	4	0	4	4	4	4	4	4	4	4	4	4	4	4
377	1	65	14	2	2	0	2	0	0	2	2	4	2	2	0	0	0	2	0	0	0	0	2	2	0	0	0	0	0
378	1	43	2	3	0	0	0	0	0	2	2	2	2	2	0	0	0	0	2	2	0	2	2	0	2	4	2	4	2
379	2	36	3	2	2	4	0	2	0	2	2	4	2	0	0	2	2	2	2	0	0	0	4	2	0	0	0	4	2
380	1	73	10	1	4	0	2	0	0	0	2	4	4	2	2	4	4	4	4	2	0	2	4	4	4	2	2	4	2
381	1	34	0.92	2	2	2	4	2	4	4	0	4	4	4	2	4	2	4	2	4	4	4	4	4	4	4	4	4	4
382	1	19	0.75	1	4	2	4	4	4	4	2	4	4	4	4	4	2	4	4	4	4	4	4	4	4	2	4	4	4
383	1	40	4	1	2	0	0	0	0	2	4	2	0	0	2	0	0	0	2	2	0	0	2	0	0	0	0	2	2
384	1	48	3	2	4	4	4	4	4	4	4	4	2	4	2	4	4	2	4	4	2	2	4	2	4	4	2	4	4
385	1	74	20	3	4	0	0	0	4	4	4	4	0	0	0	4	0	4	4	0	0	0	4	4	4	0	4	4	4
386	2	36	5	2	2	0	2	0	2	2	0	2	0	2	0	0	0	2	0	2	0	0	2	2	2	0	0	2	2
387	1	52	17	3	2	4	2	0	0	2	2	4	4	0	2	2	2	0	2	4	2	2	4	2	0	0	0	4	2
388	1	38	1.33	2	4	4	0	4	2	4	2	4	2	2	2	0	4	2	2	0	2	2	4	4	2	2	2	4	4
389	1	64	7	3	4	4	2	2	2	4	2	2	2	2	4	2	2	2	2	4	0	2	4	2	4	0	2	4	2
390	1	63	3	3	0	0	2	0	0	2	4	0	0	0	2	0	0	2	0	2	0	0	0	0	0	0	0	0	4
391	1	51	1	2	2	0	4	4	2	0	2	4	2	2	0	4	4	4	2	4	4	0	2	4	2	4	2	4	4
392	1	67	6	3	4	4	4	2	2	4	4	4	4	2	4	2	2	4	2	4	4	4	2	2	4	4	4	2	4
393	2	70	5	3	2	4	4	0	0	2	4	4	4	2	0	2	4	0	0	2	0	2	4	4	2	0	0	4	2
394	1	30	1.17	3	2	2	0	0	0	4	2	4	4	2	2	2	0	2	2	2	2	2	4	4	2	0	2	0	2
395	2	59	3	3	0	0	2	0	0	2	2	0	0	0	0	0	0	0	0	2	0	0	2	0	0	0	0	0	0
396	1	72	30	2	4	4	4	2	2	4	4	4	2	2	0	4	2	4	2	0	0	2	4	4	4	2	2	2	4
397	1	63	1.5	2	2	0	2	0	0	2	4	4	2	2	0	0	2	2	4	2	0	2	2	2	2	0	4	4	2
398	2	32	8	3	0	2	0	0	0	0	0	0	0	0	0	0	0	0	0	0	0	0	2	0	0	0	0	0	0
399	1	27	1	1	4	2	4	2	4	4	2	2	2	4	4	4	2	4	4	4	4	4	4	4	2	4	4	4	4
400	2	43	3	3	2	2	0	2	0	2	4	4	2	2	0	2	2	0	0	2	0	2	4	4	2	2	0	4	4
401	1	45	7	3	0	0	0	0	0	2	2	4	0	0	2	0	0	0	0	2	0	0	0	0	2	0	0	2	0
402	2	61	4.5	2	4	4	4	2	2	4	2	4	2	2	2	2	2	4	4	2	2	2	2	2	4	4	2	4	2
403	2	45	4	1	0	0	2	0	2	2	4	4	0	2	2	0	0	0	0	2	0	0	4	2	0	0	0	2	0
404	2	59	6	3	4	2	0	0	0	2	4	2	0	2	0	0	0	2	4	0	2	4	2	4	2	2	0	4	4
405	2	72	20	3	2	4	0	4	0	0	2	4	0	0	0	0	4	0	0	0	0	0	0	4	2	0	0	0	0
406	2	38	2.08	3	4	0	2	2	4	2	0	4	2	4	0	4	2	4	2	4	2	4	4	2	2	0	4	0	0
407	2	61	12	2	2	4	0	0	0	0	4	4	2	0	0	0	2	0	2	0	0	4	4	4	0	0	0	4	0
408	1	47	2	1	2	2	4	2	2	4	2	2	2	2	4	4	2	2	2	4	2	2	4	2	4	4	2	4	4
409	1	48	1.42	3	2	2	0	0	0	4	2	2	0	2	4	2	2	2	4	4	2	2	4	4	2	4	4	4	0
410	1	57	50	3	2	4	4	0	0	4	2	4	4	2	2	4	4	4	2	4	2	2	0	2	4	4	2	4	4
411	2	59	7	3	2	0	0	0	0	2	4	4	0	0	0	2	0	0	2	2	0	2	2	0	0	0	0	0	2
412	1	58	3	3	2	0	2	0	0	2	4	4	0	4	2	0	2	0	2	2	0	2	2	2	2	4	2	0	0
413	1	47	1.33	2	4	2	0	0	0	2	2	4	0	0	2	2	4	2	4	2	2	2	4	4	2	0	0	4	0
414	2	28	1.5	3	0	2	0	0	0	0	0	4	0	0	2	0	0	2	0	0	0	0	4	2	2	0	0	0	0
415	1	40	6	3	2	2	2	0	4	4	2	4	0	4	2	4	0	2	2	4	2	2	4	2	4	4	2	4	4
416	1	48	7	3	2	2	0	2	0	0	0	2	0	2	0	0	2	0	2	0	0	0	4	2	0	2	0	4	0
417	2	46	2.42	3	2	0	0	0	0	2	2	4	0	2	2	0	0	2	0	0	0	2	4	2	0	0	0	2	0
418	1	54	8	1	2	0	2	2	2	2	2	2	0	2	2	0	0	2	2	2	0	0	2	2	2	2	2	2	2
419	2	57	5	2	0	2	0	0	0	0	0	2	0	0	2	0	0	0	0	2	0	0	2	2	0	0	0	0	0
420	1	45	0.83	2	0	0	0	0	0	0	0	2	0	0	0	0	0	0	0	0	0	0	2	0	0	0	0	0	0
421	2	64	10	3	2	0	0	2	0	2	0	2	2	0	0	4	0	0	0	2	2	0	4	0	0	0	2	2	0
422	2	39	6	2	2	2	2	2	2	4	0	4	4	4	0	4	2	2	2	4	2	2	4	4	4	0	0	2	0
423	1	44	8	3	2	2	2	2	4	2	4	4	2	2	4	2	4	2	2	4	0	2	4	4	4	4	4	4	4
424	1	58	5	3	4	4	4	4	4	4	4	4	4	4	2	4	4	4	4	4	4	2	4	4	4	2	4	2	4
425	2	37	2	2	0	0	0	0	0	0	0	0	0	0	0	0	0	0	0	0	0	0	4	0	0	0	0	0	0
426	1	55	1	3	2	2	4	2	4	4	2	0	4	4	2	4	2	2	2	2	2	4	2	2	4	2	2	2	4
427	1	51	2	2	2	0	2	2	0	4	2	4	0	2	4	2	2	2	2	4	0	2	4	2	2	4	2	0	4
428	1	43	1.17	2	2	0	2	0	0	2	0	4	4	0	0	4	0	0	4	2	0	0	4	2	2	0	0	2	4
429	2	31	4	3	2	2	2	0	2	4	4	4	0	2	2	2	0	2	0	4	2	2	2	2	2	2	4	2	2
430	1	45	2	3	4	0	0	0	0	0	2	0	0	0	0	0	0	0	4	0	0	4	0	0	0	0	0	0	0
431	2	30	2	3	4	4	4	0	2	4	0	4	4	4	2	4	0	2	2	2	4	2	4	4	4	0	2	2	2
432	1	59	3	3	2	2	4	2	2	4	2	2	2	2	2	2	2	2	2	2	2	0	2	2	4	4	0	4	2
433	2	60	3	1	2	4	2	4	4	4	2	4	4	4	4	4	2	2	4	4	2	2	4	2	4	4	2	0	4
434	2	49	5.67	2	2	2	2	0	0	2	2	4	2	2	2	2	0	2	0	2	2	2	4	0	2	2	2	0	2
435	1	38	2.5	3	2	0	2	2	2	2	2	4	0	4	2	2	0	2	2	2	0	0	4	4	2	2	2	4	2
436	2	34	1	3	2	2	2	0	0	4	4	4	0	2	2	2	0	2	2	4	2	2	4	2	2	2	2	2	4
437	1	70	20	3	4	4	4	4	4	4	4	4	4	4	4	4	2	4	2	4	4	4	4	4	4	4	4	4	4
438	1	45	1	2	0	0	0	0	0	2	2	2	0	0	0	2	0	0	0	2	0	2	0	0	2	0	0	4	0
439	2	64	5	3	0	2	0	0	0	2	0	2	0	0	2	0	0	0	2	0	0	0	4	0	0	0	0	0	0
440	2	53	3	3	0	0	0	0	0	0	0	2	0	0	4	0	0	0	0	0	0	0	0	0	0	2	0	2	0
441	2	60	9	3	2	2	2	2	2	2	2	4	2	2	2	2	2	4	4	4	2	2	4	2	2	0	2	4	2
442	2	60	5	1	4	4	0	2	2	0	0	4	2	0	2	2	2	0	4	0	2	0	4	2	0	0	0	4	0
443	2	48	7	3	2	4	2	2	2	2	0	2	2	2	4	2	2	2	0	2	0	2	4	2	2	2	2	2	2
444	2	35	1.33	3	0	0	0	0	0	2	0	0	0	0	2	0	0	0	0	0	0	0	2	0	0	0	0	4	0
445	2	57	1.83	3	2	0	2	2	2	4	2	4	2	2	4	2	2	4	2	4	0	2	4	4	2	4	2	4	2
446	2	56	4	3	0	4	0	0	0	2	2	4	2	0	0	2	0	2	0	4	2	2	4	2	4	4	2	0	4
447	2	60	5	3	2	2	2	2	2	2	2	4	2	2	4	2	2	2	2	4	2	2	4	2	2	2	2	4	2
448	2	57		3	0	0	0	0	0	2	0	0	0	0	0	0	0	0	0	0	0	0	0	0	0	0	0	0	0
449	2	41	7	3	2	2	4	4	2	4	0	4	4	4	0	2	2	4	0	4	0	4	4	4	4	0	4	2	0
450	1	44	9	1	2	2	4	4	2	2	4	4	4	4	0	2	2	4	2	2	4	2	2	2	2	2	2	4	2
451	1	59		2	2	2	2	0	0	0	4	4	0	0	0	0	0	0	0	0	0	0	4	2	0	0	0	4	0
452	2	56	3	3	0	2	2	4	0	0	2	0	4	0	2	0	0	0	2	0	4	4	0	4	2	0	0	4	0
453	2	66	2	3	0	0	2	0	2	2	2	4	0	2	2	2	0	2	0	2	0	0	4	0	2	0	4	4	0
454	1	63	10	3	0	0	0	0	4	4	4	0	0	0	2	0	0	0	2	0	0	4	2	2	0	2	2	0	0
455	2	56	4	3	0	0	0	0	0	0	0	0	0	0	0	0	0	0	0	0	0	0	4	0	0	0	0	0	0
456	1	62	2	3	2	2	0	0	0	2	2	4	2	2	2	2	2	2	2	2	2	2	4	4	2	0	2	4	0
457	2	63	4	3	4	4	4	2	4	2	4	4	2	4	2	4	4	2	4	2	4	2	4	2	4	0	2	4	2
458	1	19	0.67	3	0	0	0	0	0	2	0	0	0	0	0	0	0	0	0	0	0	0	0	0	0	0	0	4	0
459	2	52	8.33	3	2	2	0	0	0	2	0	2	0	0	0	0	0	0	2	0	0	0	2	0	0	0	0	2	0
460	2	57	10	3	2	2	0	2	0	2	4	4	4	2	4	4	2	2	4	4	2	2	4	4	2	4	2	0	2
461	1	41	1.5	3	2	2	4	2	2	4	4	4	2	4	2	2	2	4	4	4	2	2	4	4	2	2	2	0	2
462	1	47	4	3	2	4	2	2	4	4	4	4	2	4	4	4	4	4	2	4	2	4	4	4	4	2	4	4	2
463	2	69	30	3	2	2	2	2	0	2	2	2	0	2	2	0	2	2	2	0	0	2	0	2	0	0	0	4	0
464	2	55	3	3	0	0	4	4	0	4	0	4	0	0	4	0	0	0	0	4	0	0	4	4	4	0	0	4	0
465	2	20	1.08	2	4	2	2	2	0	2	4	4	4	2	0	4	2	2	4	2	2	4	4	4	2	0	2	0	2
466	2	47	0.33	3	2	0	2	0	4	2	4	4	2	4	0	4	2	2	4	2	0	2	4	4	0	0	2	0	0
467	2	63	20	3	4	2	4	0	2	4	2	4	4	4	2	2	2	4	4	4	4	4	4	4	4	0	2	4	4
468	2	37	15	3	2	0	2	0	0	2	2	4	0	0	2	0	0	0	0	4	0	0	2	2	2	0	2	0	0
469	2	28	5	2	4	4	4	4	2	4	2	2	2	2	2	4	4	4	4	2	2	2	4	4	4	2	2	0	4
470	1	43	13	3	2	4	4	2	2	2	4	4	4	4	2	4	4	4	2	2	4	2	4	4	2	2	2	2	2
471	1	63	12	2	2	4	4	2	4	4	4	4	4	4	4	4	2	4	2	4	4	2	4	4	4	4	4	4	2
472	2	35	3	1	2	4	0	2	0	4	0	2	0	0	2	2	2	0	0	2	0	0	2	0	2	0	0	0	2
473	2	50	3	1	0	0	4	2	0	4	4	4	0	0	2	2	0	4	4	4	0	2	4	4	4	0	4	2	0
474	1	46	5	3	4	4	4	4	4	4	4	4	4	4	2	4	4	4	4	2	2	4	4	4	4	4	4	2	4
475	1	53	3	2	2	4	2	2	0	2	0	4	2	2	2	0	2	2	2	2	2	2	4	2	2	0	0	4	2
476	2	29	1	1	0	0	2	0	0	0	0	0	0	0	0	0	0	0	0	0	0	0	0	0	0	0	0	0	0
477	2	65	40	2	0	2	0	2	2	2	0	4	2	2	4	4	2	2	4	2	2	2	4	4	2	2	2	0	0
478	2	56	8	2	2	2	4	0	0	4	0	4	0	2	0	0	0	2	2	0	2	0	2	2	0	0	0	0	0
479	2	34	4	1	2	0	2	0	2	2	2	4	2	4	0	4	2	2	2	2	4	2	2	2	4	2	2	0	0
480	1	59	3	3	4	4	2	0	2	4	4	2	2	2	4	4	2	4	4	4	0	2	4	4	2	0	2	2	0
481	2	50	16	3	2	0	0	2	0	2	0	2	0	0	0	0	2	2	2	2	0	0	0	2	0	0	0	2	0
482	2	65	25	3	4	4	4	2	2	4	4	4	2	2	0	4	4	4	4	4	4	4	4	4	4	4	4	4	4
483	2	32	8	3	2	2	4	2	2	4	2	4	2	2	0	0	4	2	4	2	2	2	4	2	0	0	2	4	0
484	1	63	1	3	2	0	4	0	4	4	4	4	4	4	4	2	0	4	2	4	0	2	4	2	2	2	2	4	0
485	1	49	5	3	0	0	2	0	0	2	4	2	0	2	0	0	0	2	0	0	0	0	0	2	0	0	0	0	0
486	1	59	8	3	4	4	2	2	2	2	4	4	4	2	2	2	4	4	4	4	2	2	4	4	2	0	2	4	2
487	2	60	4	3	2	0	2	0	0	0	2	4	0	0	2	2	2	0	0	0	0	0	4	2	2	2	0	2	0
488	2	70	2.42	1	4	0	4	4	4	2	4	4	4	4	4	4	4	4	4	4	4	4	4	4	4	4	4	4	4
489	1	59	3	2	2	0	2	2	2	0	0	4	2	2	4	4	2	0	0	2	4	2	4	0	2	2	0	0	4
490	2	44	3	3	0	4	0	2	0	0	0	2	2	2	0	2	0	2	0	2	0	2	4	2	0	0	0	4	0
491	1	60	4	3	2	2	0	2	0	2	0	4	2	0	0	0	2	0	2	0	2	2	4	2	2	4	2	0	4
492	2	64	1	3	0	0	2	0	0	2	0	4	0	0	0	0	0	2	0	2	0	0	2	0	0	0	0	0	0
493	2	63	2	3	4	2	2	2	4	2	2	2	0	2	2	2	2	2	4	4	0	2	4	4	4	4	2	0	4
494	2	29	8	2	2	0	2	2	0	2	2	4	0	2	0	2	0	2	4	2	0	4	4	2	2	2	0	0	0
495	2	45	0.83	3	4	0	4	0	4	4	2	4	4	4	2	4	2	4	4	4	4	4	4	4	4	4	4	0	4
496	1	27	4	3	2	0	2	0	2	2	0	4	4	4	0	4	2	2	4	2	4	2	4	4	4	4	4	0	2
497	2	36	3.17	2	4	0	4	0	4	4	4	4	4	4	0	4	4	4	4	4	4	4	4	4	4	2	4	0	4
498	1	56	15	3	4	4	0	0	0	4	4	4	0	0	2	2	2	0	4	2	0	2	4	2	0	2	2	0	0
499	2	73	9	2	2	2	4	4	2	2	2	4	2	2	4	4	2	4	4	4	0	4	4	2	4	0	4	0	0
500	2	61	1.67	2	2	0	4	4	4	4	2	0	0	2	4	4	2	4	4	4	0	4	4	4	4	4	0	4	2
501	1	34	0.33	3	4	4	2	0	2	4	4	4	0	4	0	4	4	2	4	2	0	4	4	4	2	2	4	2	2
502	2	63	6	3	0	0	0	0	0	0	0	2	4	0	0	0	2	0	0	0	2	0	4	2	0	0	0	0	0
503	2	54	1	2	0	0	2	0	2	2	2	4	0	4	0	4	0	2	0	2	0	4	4	4	2	2	2	4	0
504	2	37	3.5	3	0	0	0	0	0	0	0	0	0	2	0	0	0	0	0	2	0	0	2	0	0	0	0	0	2
505	1	56	10	3	4	2	4	2	2	4	4	0	2	2	2	2	2	4	2	4	4	2	4	4	4	4	4	4	2
506	1	75	20	3	4	4	4	4	4	4	4	4	4	4	4	4	4	4	4	4	4	4	4	4	4	4	4	4	2
507	2	60	17	3	4	4	4	4	4	4	4	4	4	4	4	4	4	4	4	4	4	4	4	4	4	4	4	4	4
508	1	60	8.33	3	2	0	2	2	2	4	4	4	4	2	0	2	2	2	4	2	0	2	2	2	2	2	2	0	0
509	2	57	3	3	4	0	2	0	0	2	0	4	0	2	0	2	4	2	2	0	4	2	4	2	2	2	2	0	4
510	2	64	3	2	2	2	0	0	0	2	4	4	0	0	0	0	0	2	0	0	0	2	4	0	0	2	4	0	0
511	1	45	1.08	2	0	0	2	0	2	2	0	4	0	2	2	2	0	0	0	2	0	2	0	2	4	4	2	0	0
512	1	54	8.33	1	4	4	4	4	4	4	4	4	4	4	4	4	4	4	4	4	4	4	4	4	4	4	4	4	4
513	2	44	15	3	4	0	2	0	2	4	4	2	0	0	2	4	2	4	0	4	4	2	4	2	4	4	2	4	0
514	1	56	8.33	3	2	0	2	0	0	2	0	4	0	2	0	2	2	2	4	2	0	4	4	4	2	2	2	0	0
515	2	54	8.33	3	2	4	4	2	0	2	2	4	0	2	2	2	0	2	4	2	0	2	4	2	2	2	0	4	2
516	2	65	3.5	3	4	4	4	4	2	4	4	4	2	4	4	4	4	4	4	4	4	2	4	4	4	4	4	4	2
517	1	62	3	3	4	2	4	4	4	4	4	4	0	2	4	2	2	0	2	4	0	2	4	4	4	4	4	4	0
518	1	54	7	3	2	0	0	2	2	4	4	4	0	4	2	2	0	4	0	2	4	0	0	2	4	4	2	4	2
519	2	58	25	3	4	2	4	4	4	4	4	4	2	4	4	4	4	4	4	4	4	4	2	4	4	4	4	4	4
520	1	44	5	3	0	0	0	2	0	2	0	2	2	0	0	0	2	0	0	0	2	0	2	2	0	0	0	2	0
521	1	62	10	3	2	2	2	2	4	2	2	4	2	4	2	2	2	2	0	2	2	2	0	4	2	4	4	4	2
522	1	57	7	2	2	0	0	0	0	0	0	4	0	0	2	0	0	0	2	0	0	0	4	2	0	0	0	0	0
523	2	45	3.33	3	0	0	0	0	0	0	0	2	2	2	0	0	0	0	0	0	0	0	4	0	0	0	0	0	0
524	1	71	4	3	2	2	0	0	0	4	4	0	0	0	0	0	0	2	0	0	0	2	0	2	2	0	2	0	0
525	2	45	1	3	4	2	2	4	2	2	2	2	2	2	4	2	2	2	4	2	2	2	4	2	2	4	2	2	2
526	1	66	8.33	2	4	4	4	4	4	2	4	4	4	4	4	4	4	4	4	4	0	4	4	4	4	4	4	4	4
527	1	43	13	3	2	0	4	0	2	2	2	4	0	4	0	2	2	4	2	2	0	2	4	4	4	2	2	2	2
528	2	63	3	3	4	2	4	4	4	4	4	4	4	4	4	4	4	4	4	4	4	4	4	4	4	4	4	0	4
529	2	53	3	3	4	0	0	0	0	0	2	4	0	0	0	0	0	2	4	2	0	0	4	0	0	0	4	4	0
530	1	61	20	3	4	4	4	4	4	4	4	4	2	4	2	4	2	4	2	4	2	2	4	4	4	4	4	4	2
531	2	62	30	3	0	0	0	0	0	0	0	4	0	0	0	0	0	0	0	0	0	0	4	0	0	0	0	0	0
532	2	26	2	1	2	0	2	2	0	0	2	4	0	2	2	2	0	2	4	2	0	0	4	4	2	2	2	0	0
533	1	62	2	3	4	2	4	2	4	4	4	4	2	4	4	4	4	4	4	4	4	4	4	4	4	4	4	4	2
534	1	78	10	3	2	4	2	4	4	4	0	4	2	4	0	2	2	4	4	4	2	4	4	2	4	2	4	2	0
535	2	52	2	3	4	2	4	2	4	4	4	4	2	4	4	4	4	4	4	4	4	4	4	4	4	4	4	4	2
536	2	40	10	3	2	0	2	2	2	2	2	4	0	2	4	2	0	2	0	2	0	2	4	0	4	2	2	0	0
537	1	66	11	3	4	4	2	2	2	0	4	4	4	4	4	0	0	2	2	0	2	0	4	4	2	2	0	4	2
538	1	62	18	3	4	2	2	2	2	2	2	2	0	2	2	2	2	2	2	2	2	2	2	2	2	2	2	4	4
539	1	54	1.5	2	0	0	2	0	4	4	4	4	0	2	4	0	2	2	2	2	2	0	4	4	2	0	2	4	0
540	2	46	2.17	2	4	2	2	0	0	4	2	0	4	0	0	2	0	0	2	0	2	0	0	4	2	2	0	4	0
541	2	67	3.17	3	0	4	0	4	2	2	0	4	0	0	0	0	4	2	4	2	0	0	0	0	2	0	0	0	0
542	1	42	4.17	3	2	2	4	4	2	4	4	4	0	2	2	2	2	4	4	4	0	2	2	2	2	2	2	4	2
543	2	38	2.17	3	2	0	2	0	0	2	0	2	0	0	0	2	2	2	0	2	0	2	2	0	2	0	0	2	0
544	1	37	20	3	0	0	0	0	0	0	2	4	0	0	0	0	2	0	4	0	0	0	4	4	0	0	0	4	0
545	1	55	3.17	1	4	0	2	0	0	4	2	4	0	0	0	0	0	2	4	0	0	0	0	0	0	0	0	0	0
546	2	66	1.17	2	4	4	2	4	4	4	4	2	2	4	4	2	4	4	4	4	4	4	4	2	4	4	4	2	2
547	2	46	1.08	3	2	0	0	0	0	2	4	4	0	0	0	2	0	0	0	0	0	0	4	2	0	0	0	2	0
548	1	41	1.5	3	4	2	2	4	2	4	4	4	2	4	4	4	2	4	4	4	4	2	4	4	4	4	4	4	4
549	2	35	4.17	3	4	4	2	0	2	4	4	4	0	2	0	4	2	2	2	2	2	2	4	4	2	0	2	2	0
550	1	55	15	3	4	2	4	0	4	4	2	4	2	4	4	4	4	2	2	4	0	2	2	4	4	4	2	4	4
551	2	48	1.08	2	4	4	4	4	2	4	4	4	4	4	2	4	4	4	4	2	2	4	4	4	4	4	4	4	4
552	1	54	16	3	2	0	2	0	0	4	4	4	2	4	0	2	2	4	2	4	0	2	4	2	0	4	2	4	0
553	1	41	2.17	1	4	4	2	0	0	4	2	4	2	4	4	2	4	4	0	0	0	2	4	4	2	0	4	0	0
554	2	37	16	1	4	2	4	4	4	2	4	4	4	4	0	4	4	4	2	2	4	4	4	4	4	4	4	0	4
555	2	64	1.08	3	4	2	2	2	4	4	4	4	2	2	4	2	4	4	2	4	2	2	4	4	2	4	2	0	4
556	2	38	20	2	2	0	2	0	0	2	0	2	0	2	0	0	0	2	2	0	0	2	4	0	0	0	0	0	0
557	2	50	35	2	2	0	2	0	0	2	2	0	0	0	0	2	0	2	2	0	0	0	4	0	0	2	0	0	0
558	2	75	2.33	3	4	0	2	0	4	4	4	4	0	4	4	2	0	2	0	4	0	4	4	4	2	4	4	2	0
559	2	47	8	3	0	0	4	4	0	2	4	2	0	2	2	0	0	2	2	2	0	2	4	2	0	2	0	4	4
560	2	64	3	3	0	2	0	0	0	0	2	2	0	2	0	0	0	2	2	0	0	0	2	2	2	0	2	4	2
561	1	68	5	1	0	0	0	0	4	4	0	4	4	4	0	0	0	0	4	0	0	0	4	4	0	0	4	0	0
562	1	45	3	1	4	4	2	2	2	4	2	2	4	2	4	2	2	2	2	4	2	2	2	2	2	2	2	4	2
563	1	39	6	1	2	2	2	0	0	4	2	2	0	0	0	2	2	2	0	2	0	2	2	2	2	2	2	2	2
564	1	77	0.08	2	0	0	0	0	0	0	0	0	0	0	0	0	2	0	2	0	0	0	0	0	0	0	0	0	0
565	2	50	11	3	2	0	0	0	2	4	4	4	0	2	4	2	0	0	2	2	0	4	4	4	4	4	4	4	2
566	2	48	11	3	2	2	0	0	0	2	0	4	0	0	2	0	0	0	0	2	0	0	4	0	2	0	0	4	0
567	2	65	11	2	0	2	2	4	4	4	2	4	4	4	2	4	4	4	0	4	4	2	4	4	2	4	2	0	2
568	1	75	2	3	4	4	4	2	4	4	2	4	0	4	4	2	2	4	2	4	2	2	4	4	4	4	4	4	4
569	1	30	1.5	2	2	2	2	4	0	2	4	4	0	2	0	0	0	2	2	0	0	2	2	2	0	2	0	2	0
570	2	34	0.17	2	0	0	0	0	2	0	0	0	0	0	0	0	0	0	0	2	0	0	0	0	2	0	0	0	0
571	1	70	3	3	2	0	4	0	4	4	4	2	0	0	2	4	2	2	0	4	0	0	0	4	4	4	2	4	2
572	2	56	10	2	2	0	2	0	4	4	0	4	0	0	2	4	4	4	2	4	0	2	4	4	4	2	4	4	0
573	2	39	15	3	0	0	0	0	0	2	0	2	0	0	0	0	0	2	0	2	0	0	0	0	2	0	0	4	0
574	1	60	5	2	2	0	0	0	0	2	2	2	0	0	0	0	2	2	2	2	0	0	2	2	0	0	0	2	0
575	1	65	3	2	2	2	4	4	4	4	4	4	2	2	4	4	0	4	4	4	2	2	2	4	4	4	4	4	4
576	1	59	16	3	0	2	0	0	0	0	0	0	0	0	2	0	0	0	0	0	0	0	0	0	0	0	0	0	0
577	2	73	6	3	2	2	4	0	0	2	4	4	0	2	2	0	0	2	4	2	0	2	4	0	2	2	2	4	2
578	2	29	1.08	3	4	2	2	4	4	2	2	4	4	4	4	4	4	2	4	4	4	4	4	4	4	4	4	0	4
579	1	40	5	1	2	0	2	0	0	2	2	4	0	0	0	2	2	2	2	0	0	2	4	2	2	2	2	0	2
580	2	60	5	3	0	0	0	0	0	2	0	4	0	0	0	0	0	0	0	0	0	0	4	0	0	0	0	0	0
581	2	63	3	3	0	0	2	0	0	4	4	4	2	2	2	2	0	2	2	2	0	0	4	2	2	2	0	4	0
582	2	44	23	3	2	2	0	0	0	2	2	0	0	0	0	0	2	0	0	0	0	0	2	0	0	0	0	0	0
583	2	65	3	2	2	2	0	0	0	2	0	4	0	0	0	0	2	0	0	0	0	0	4	0	0	0	0	0	0
584	1	62	26	2	2	2	2	0	0	4	2	4	0	0	0	0	0	2	2	0	0	2	0	0	0	0	0	0	0
585	2	53	3	2	0	0	0	0	0	2	2	0	0	0	2	0	0	0	0	0	0	0	2	0	0	2	0	2	0
586	1	54	6	3	2	0	2	0	0	2	2	2	0	4	0	0	2	2	0	0	0	2	4	2	2	2	4	0	0
587	2	35	4	3	0	0	0	0	0	2	0	0	0	0	0	0	0	0	0	0	0	0	0	0	0	0	0	0	0
588	2	31	0.92	2	2	2	2	0	0	2	0	0	4	4	0	2	4	0	4	2	4	4	2	0	2	0	2	4	4
589	1	62	40	3	2	0	4	0	2	0	2	4	0	2	2	0	0	2	2	2	0	0	4	4	2	4	4	4	2
590	2	68	0.83	3	0	0	2	2	0	2	4	2	0	0	0	2	0	2	0	0	2	0	2	0	2	0	0	4	0
591	1	74	3	3	0	2	2	4	2	4	2	4	0	2	4	0	2	4	0	4	4	2	4	4	2	4	4	4	4
592	2	45	3	3	0	0	2	4	0	2	0	4	0	0	2	0	0	2	0	4	0	0	4	0	2	4	4	0	0
593	2	34	4	3	2	0	2	2	2	4	2	4	0	2	4	2	0	4	0	2	0	2	4	2	4	4	2	2	2
594	2	41	5	3	0	0	2	2	0	0	2	4	0	0	2	0	2	2	0	2	0	2	4	0	2	2	2	4	0
595	2	29	5	3	4	0	2	0	2	4	4	4	2	4	0	4	4	2	4	2	2	2	4	2	4	2	2	2	2
596	2	65	4	3	2	2	2	4	4	4	4	4	4	2	2	4	4	2	4	4	0	4	4	4	4	2	4	2	2
597	1	64	4	3	4	2	4	4	4	4	4	4	4	4	2	4	2	4	2	4	2	2	4	4	4	4	4	2	4
598	2	66	1.5	1	2	0	2	0	0	2	0	4	0	2	2	0	2	2	2	2	0	0	2	2	2	2	2	0	2
599	1	57	16	1	4	4	2	2	0	4	4	4	0	0	0	0	0	2	4	4	2	4	4	4	0	4	4	0	0
600	1	58	16	3	2	4	0	4	0	2	2	4	2	0	0	0	0	0	0	0	2	0	4	0	0	0	2	2	0
601	2	65	1.5	1	0	0	2	0	0	2	2	0	0	0	2	0	0	0	0	0	0	0	0	0	0	0	0	2	0
602	2	34	1.5	2	0	0	0	0	0	2	0	0	0	0	0	0	0	0	0	2	0	0	0	0	0	2	0	2	0
603	2	51	3	3	4	2	2	4	0	2	2	4	2	4	4	4	4	4	2	2	2	2	2	2	2	4	4	4	4
604	2	53	0.25	2	2	2	4	0	0	2	0	4	0	2	0	2	0	2	0	2	0	2	4	0	0	0	0	2	0
605	1	26	0.92	2	2	0	0	0	0	0	2	2	2	0	0	0	0	0	2	2	0	0	0	2	0	2	0	0	0
606	1	52	0.42	2	2	0	4	2	4	4	0	4	0	4	2	2	2	2	4	4	0	0	4	4	4	4	4	4	2
607	1	77	11	3	0	0	0	0	0	0	0	0	0	0	2	0	0	0	0	0	0	0	0	0	0	0	0	4	2
608	1	73	2	3	4	4	4	4	4	4	4	4	4	4	4	4	0	4	0	4	0	0	0	4	4	4	4	4	0
609	1	49	3	1	4	0	4	4	4	4	4	4	0	4	4	4	4	4	0	4	4	4	4	4	4	4	4	4	4
610	2	57	3	3	4	2	2	2	2	4	2	2	4	2	4	2	4	2	4	4	4	4	4	4	4	4	2	4	4
611	2	57	10	3	2	0	2	0	0	4	2	4	0	4	4	2	2	4	4	4	0	0	4	2	4	2	4	4	0
612	2	63	13.33	2	0	0	0	0	0	0	4	4	0	0	0	0	0	0	0	2	0	0	4	0	0	2	2	0	0
613	1	61	5	3	4	2	2	2	0	2	4	4	0	2	0	0	2	2	4	0	0	0	4	4	2	0	2	0	0
614	1	60	3	1	2	0	2	0	0	2	4	0	0	0	0	0	0	2	0	0	0	0	0	2	0	0	0	0	0
615	1	57	9	3	0	0	0	0	0	2	0	2	0	0	0	0	0	2	0	2	0	2	4	2	0	2	0	0	0
616	1	64	1.58	3	2	2	0	2	4	4	2	0	2	2	2	2	2	2	2	0	2	2	2	4	0	0	2	4	0
617	1	74	1	3	2	0	2	4	2	2	4	4	0	2	4	4	2	2	4	4	0	2	4	4	4	4	2	4	4
618	2	59	3	3	2	0	0	0	2	2	4	4	0	2	2	2	0	2	4	4	0	2	4	0	2	0	4	0	0
619	1	57	5.17	1	4	2	2	4	4	4	2	4	4	4	2	4	4	4	4	4	2	2	2	4	4	4	4	4	4
620	2	50	3	2	0	0	0	0	0	2	0	2	0	2	2	2	2	2	0	0	0	0	0	0	0	0	0	0	0
621	1	65	5	3	2	0	0	2	0	0	0	0	0	2	0	0	0	0	0	0	0	0	0	0	0	0	0	2	0
622	1	23	3	3	0	2	2	2	0	0	2	2	0	0	0	0	0	2	0	2	0	0	2	2	0	2	0	2	0
623	2	53	10	3	4	0	4	2	2	4	4	4	2	4	0	4	2	4	4	4	2	2	4	4	4	4	4	2	4
624	2	44	6.67	3	2	0	0	0	0	0	0	2	0	0	0	0	0	0	0	2	0	0	2	0	0	0	0	2	0
625	1	38	0.83	3	4	2	4	2	2	4	2	4	0	2	0	4	2	4	2	4	0	2	4	2	2	2	2	0	2
626	1	62	5.67	2	4	2	4	2	0	2	4	4	0	0	0	0	2	2	4	0	0	2	4	2	0	2	2	0	0
627	1	34	3	3	2	0	0	0	0	2	0	0	0	2	0	0	0	2	0	2	0	2	4	0	0	0	0	0	0
628	2	51	7	3	2	2	4	2	4	2	2	4	2	2	2	4	2	2	4	2	4	4	4	4	2	2	4	2	2
629	1	62	3	3	4	2	2	2	2	4	4	4	4	4	4	4	4	2	2	2	4	2	4	4	2	4	4	4	4
630	1	58	7	3	2	4	2	2	0	0	0	4	2	0	2	0	0	2	0	2	0	0	4	0	2	0	4	0	0
631	1	42	0.17	3	2	2	2	2	0	2	0	2	4	2	0	0	4	2	4	0	2	2	4	4	2	0	2	4	2
632	2	27	2.33	2	4	0	4	4	2	4	4	4	4	4	2	4	4	4	4	2	4	2	4	4	4	2	4	4	4
633	1	59	0.83	2	2	0	0	0	0	2	2	4	0	4	0	2	2	0	0	2	0	2	4	4	2	2	2	4	2
634	1	52	0.33	2	2	0	0	0	0	2	2	4	0	2	0	2	2	0	2	2	0	0	2	2	2	2	2	2	0
635	2	65	10	3	2	2	0	0	0	2	2	2	0	0	2	0	2	0	2	0	0	0	0	2	0	0	0	0	0
636	2	62	2	3	2	2	0	2	4	4	4	4	0	2	0	2	2	4	2	4	2	2	4	4	2	4	4	2	4
637	2	30	1	2	0	0	0	0	0	2	0	0	0	0	0	2	0	0	0	0	2	0	2	0	0	0	0	0	0
638	2	39	24	3	0	4	0	0	0	2	0	0	0	0	0	0	2	0	0	0	2	0	4	0	0	0	0	0	0
639	2	68	33	3	4	4	4	4	4	4	4	4	0	4	4	4	4	4	4	4	0	0	4	4	4	4	4	4	4
640	1	59		3	4	2	2	4	2	4	4	2	2	2	2	2	2	4	4	4	2	4	4	4	4	2	4	4	4
641	1	68	1.33	3	2	4	0	2	0	4	0	4	0	2	2	2	0	0	4	2	0	0	4	2	2	4	2	0	4
642	1	53	20	2	2	2	2	0	2	2	0	4	0	2	0	2	2	2	0	2	0	2	4	2	2	2	0	0	0
643	2	43	0.92	3	2	0	2	2	2	0	0	4	0	4	0	2	0	2	0	2	0	2	2	2	4	4	2	4	2
644	2	61		3	4	2	0	0	2	4	4	2	0	0	0	2	2	2	0	0	0	2	4	2	0	4	0	0	0
645	1	32	1.67	3	4	2	2	2	0	2	2	2	2	2	0	2	2	2	2	2	2	2	2	2	2	2	2	2	0
646	2	56	10	3	4	0	2	4	0	2	2	4	2	4	0	4	4	2	2	4	4	2	4	0	2	4	4	4	4
647	1	64	9	3	4	4	0	4	0	0	2	2	2	2	2	2	2	2	2	2	2	0	2	2	2	0	0	4	2
648	1	72	17	2	4	2	4	4	4	4	0	4	4	4	4	4	4	4	0	4	0	4	4	4	4	4	4	4	4
649	1	55	1	2	4	2	4	2	2	2	4	4	4	2	2	2	2	2	2	2	2	2	4	4	2	2	2	4	2
650	2	56	5	3	2	2	2	2	2	2	4	4	2	2	2	2	0	2	0	2	0	2	2	2	2	2	2	2	2
651	1	69	1	3	4	2	2	0	2	2	2	4	4	2	2	4	2	2	2	2	0	2	4	4	2	2	2	0	0
652	2	49	4	2	0	2	0	0	0	4	0	2	0	0	0	0	0	0	0	2	0	0	2	0	0	0	0	2	0
653	1	40		1	0	2	0	0	0	0	0	0	0	0	0	0	2	0	0	2	0	0	0	0	0	0	0	0	0
654	1	65	6	3	4	4	4	4	2	4	2	4	4	4	2	4	2	2	0	4	2	2	4	2	4	4	2	2	4
655	2	25	7	3	2	4	0	0	0	2	0	2	0	0	0	4	0	0	2	0	2	2	2	0	2	0	2	4	0
656	1	41	1	3	0	0	2	0	2	2	2	4	2	4	0	4	2	2	0	2	4	0	4	4	4	0	0	2	2
657	2	52	8	3	2	4	0	0	2	4	4	4	0	2	0	0	2	2	0	0	0	2	4	2	2	0	2	2	2
658	1	50	1.25	1	2	4	2	2	2	4	0	4	4	2	4	2	2	4	4	4	4	2	4	2	4	0	2	2	2
659	1	44	1	2	4	0	0	0	0	0	4	4	0	0	0	0	0	0	0	0	0	0	0	2	0	0	2	4	0
660	1	72	10	2	4	4	4	0	4	2	4	4	4	2	2	4	4	2	0	4	2	2	4	2	4	4	2	0	4
661	2	24	0.67	1	2	2	0	0	0	2	2	4	2	0	0	0	4	2	2	0	2	0	4	2	0	0	0	4	2
662	1	54	0.5	2	2	0	0	0	0	2	4	4	0	0	2	0	0	0	2	0	0	0	4	2	0	2	2	2	0
663	2	56	1.5	2	4	2	4	2	0	2	4	2	0	0	2	4	2	2	4	2	0	2	4	2	2	2	0	4	4
664	2	71	9	3	4	4	2	0	0	4	2	4	0	2	2	4	2	2	4	4	0	4	4	4	4	2	4	4	2
665	2	41	7	2	0	4	0	0	0	2	2	0	0	0	4	0	2	0	0	2	0	0	0	0	0	0	0	0	0
666	2	37	5	3	4	2	4	4	4	4	4	4	4	4	2	4	4	4	2	4	4	4	4	4	4	4	4	4	4
667	1	61	5	2	0	2	2	0	0	4	0	4	0	0	2	0	0	2	0	2	0	0	2	2	2	0	4	2	2
668	2	55	10	3	0	2	0	2	0	0	0	2	0	2	0	2	2	2	0	0	2	0	4	0	0	0	0	0	2
669	2	53	18	2	4	0	4	2	2	4	4	4	4	2	2	4	4	2	4	4	4	4	4	4	2	0	2	4	2
670	2	60	3	2	0	0	2	2	0	2	4	2	0	2	0	2	0	2	2	0	0	2	4	2	0	0	0	4	2
671	1	67	3	1	0	0	0	0	2	0	4	0	0	4	2	0	0	0	0	2	0	0	4	4	2	2	0	0	2
672	1	71	5	2	4	0	2	2	2	4	0	4	0	2	2	0	0	4	0	4	0	4	0	2	2	4	0	4	4
673	2	49	17	3	2	0	2	0	0	0	2	2	0	0	0	2	0	0	2	0	0	2	0	0	0	4	0	0	2
674	2	19	3	3	2	0	0	0	0	2	0	4	0	2	0	0	0	2	2	2	0	0	4	2	2	0	4	2	2
675	1	68	2	1	0	0	0	0	0	4	0	4	0	0	0	0	0	0	0	0	0	0	4	0	0	0	0	0	0
676	2	55	4	1	4	4	4	2	2	0	4	2	4	4	4	4	4	2	2	0	0	2	4	4	2	0	2	0	2
677	2	44	0.75	1	2	0	2	0	0	4	0	4	4	4	0	4	2	2	0	2	0	0	4	2	2	4	0	2	4
678	1	65	10	3	0	0	4	0	0	4	4	4	4	4	4	0	0	4	0	4	0	0	4	4	4	0	4	4	0
679	2	44	2	3	2	0	0	0	0	2	2	2	0	0	0	0	0	2	0	0	0	0	4	2	2	0	0	0	0
680	2	47	0.58	2	0	2	2	0	0	2	0	2	0	0	2	2	0	0	0	2	0	0	2	2	0	0	0	0	2
681	2	68	19	3	2	2	0	2	0	2	2	4	0	2	0	0	0	0	4	2	2	2	4	2	2	2	0	4	4
682	1	44	1	3	4	0	4	2	2	2	4	0	4	2	2	0	4	4	2	0	2	4	2	0	0	4	4	2	2
683	2	68	3	3	4	4	2	2	2	2	4	0	0	2	4	2	0	4	0	4	2	4	4	4	2	2	0	4	4
684	1	35	2	1	4	4	2	2	2	2	4	0	0	2	4	2	0	4	0	4	2	4	4	4	2	2	0	4	4
685	2	52	5	3	2	4	2	0	0	2	0	4	0	0	0	2	2	2	2	0	0	2	4	2	0	0	0	4	0
686	2	68	5	3	2	4	0	0	2	4	2	4	2	4	2	4	2	0	0	4	0	4	2	4	4	0	2	0	0
687	2	72	0.58	3	2	4	2	0	0	2	4	4	0	4	0	4	0	2	0	2	4	0	4	2	4	0	2	4	0
688	1	62	1	3	4	4	2	0	0	2	4	4	2	2	2	2	0	2	2	0	0	2	4	4	0	0	2	2	2
689	2	51	3	3	0	4	0	0	0	2	0	2	4	0	4	4	2	2	2	4	4	2	4	0	4	0	0	0	0
690	2	49	1	3	4	4	0	0	0	2	0	4	0	2	2	4	4	2	2	4	0	2	4	2	0	0	0	2	2
691	2	41	0.33	2	2	0	0	0	0	2	0	2	0	0	0	0	0	0	0	0	0	0	0	0	0	0	0	0	0
692	2	38	1.25	2	4	0	2	2	2	4	4	4	0	2	2	2	2	2	2	4	2	2	2	4	2	2	2	0	2
693	2	63	10	3	2	4	2	0	0	0	2	4	0	2	0	4	0	4	0	0	2	0	4	0	2	0	0	4	2
694	1	58	30	3	4	4	2	2	2	2	0	4	4	2	2	4	4	2	4	2	4	2	2	4	4	2	2	2	4
695	2	60	15	3	4	4	2	0	0	2	2	4	2	2	0	2	2	2	4	4	4	2	4	4	4	0	2	0	0
696	1	34	1	1	2	4	4	2	0	2	4	4	4	2	0	2	2	2	4	2	0	2	2	2	2	0	2	0	2
697	1	70	1.5	2	4	4	0	0	0	4	0	0	4	4	0	0	0	0	0	0	0	2	4	4	2	0	0	4	4
698	1	62	2	2	0	0	2	0	0	4	4	2	2	2	0	0	0	4	4	2	0	0	4	2	0	0	0	2	2
699	1	59	1	3	2	2	0	4	0	2	2	4	2	0	0	4	4	0	2	2	0	2	4	2	0	0	4	2	2
700	1	58	1	1	2	4	4	2	0	2	2	4	0	2	2	2	4	2	4	4	2	2	4	4	4	0	4	4	2
701	2	55	1	3	0	0	2	0	0	2	2	4	2	2	0	0	0	2	2	2	0	0	4	2	2	0	0	0	0
702	2	47	4	2	4	2	4	4	2	4	4	4	2	0	2	2	2	2	4	2	0	2	4	4	4	0	0	4	4
703	2	56	10	3	2	2	0	0	0	2	0	2	0	2	2	2	2	0	2	0	0	2	4	2	2	0	0	2	2
704	1	61	2	3	2	0	0	0	0	2	2	2	2	2	0	2	2	2	0	2	0	2	2	2	2	2	0	0	2
705	2	60	2.67	3	2	2	0	2	4	2	0	4	4	2	4	4	2	2	4	4	2	2	4	2	4	2	2	4	4
706	2	51	30	3	0	0	0	0	0	2	4	4	2	0	0	0	0	2	0	0	0	0	4	0	0	0	0	0	0
707	2	41	15	1	0	4	0	0	0	4	2	2	2	0	0	0	4	0	0	2	0	0	4	4	4	0	2	0	2
708	2	40	5	1	0	0	4	0	0	4	4	2	2	0	0	2	2	2	0	0	2	2	4	0	0	0	0	4	0
709	2	60	1.67	2	0	0	0	0	0	0	0	0	0	0	0	0	0	0	0	0	0	0	0	0	0	0	0	4	0
710	2	43	0.83	3	4	0	4	0	4	4	4	4	4	4	4	4	4	4	4	4	4	4	4	4	4	2	4	0	0
711	1	50	8	3	2	0	2	0	0	2	2	4	0	2	0	0	0	0	0	2	0	0	0	2	2	0	0	4	0
712	2	65	2	2	2	2	0	0	0	2	0	0	0	0	0	2	0	2	0	0	0	2	2	0	0	0	0	2	0
713	1	19	5	2	4	2	0	4	0	2	0	0	0	0	2	0	0	2	0	2	0	2	4	0	2	0	0	4	0
714	1	68	0.58	2	2	4	4	4	4	4	2	4	4	4	2	2	2	2	2	4	2	2	4	2	2	2	2	2	4
715	1	42	4	2	2	4	0	0	0	4	0	4	0	0	0	0	0	0	0	0	0	0	4	2	0	0	2	4	0
716	1	43	2	3	4	2	0	0	0	2	0	2	0	2	0	2	0	2	4	0	2	0	4	2	2	0	2	4	0
717	2	62	9	2	2	0	4	0	0	4	4	4	0	0	2	0	0	4	0	4	4	0	4	4	0	0	2	0	0
718	2	64	3	3	2	2	2	2	0	2	0	4	2	2	2	0	0	2	0	0	2	0	4	2	2	0	0	2	0
719	2	67	2	2	0	0	4	0	0	4	4	4	0	0	0	0	0	0	4	4	0	2	4	0	4	0	4	0	0
720	2	57	10	3	2	4	0	0	0	2	2	4	0	0	2	2	0	0	2	2	0	2	4	2	0	0	0	4	0
721	1	75	1	3	4	4	2	4	4	4	4	4	4	4	0	4	4	4	0	4	4	4	4	4	4	4	4	4	4
722	1	58	5	1	4	4	4	2	4	0	4	4	0	4	0	4	0	4	4	4	0	4	4	4	4	0	2	0	4
723	2	50	4	3	0	0	0	0	0	2	0	2	0	0	0	0	0	0	0	0	0	0	4	0	0	0	0	0	0
724	1	64	0.5	2	0	0	0	0	0	2	2	0	0	0	0	0	0	0	0	4	0	0	0	0	0	0	0	0	0
725	2	52	2	3	2	0	2	0	0	4	2	0	4	0	0	0	2	2	0	4	0	2	4	2	0	0	0	2	0
726	1	37	2	3	4	4	4	4	0	0	0	0	0	4	0	4	0	4	0	0	0	0	4	4	4	0	0	4	4
727	2	60	1	2	0	0	0	0	0	2	0	2	0	0	0	0	0	0	0	0	0	0	0	0	0	0	0	0	0
728	1	66	18	3	2	4	0	4	0	4	0	4	0	0	0	4	0	0	0	0	0	0	2	4	4	0	0	4	0
729	2	48	20	2	2	0	0	0	0	2	2	4	0	0	0	0	0	2	0	2	0	0	4	2	2	0	0	0	0
730	2	46	2	2	2	0	2	0	0	2	0	0	0	2	0	0	2	2	0	2	2	0	0	2	0	0	0	4	2
731	1	63	2	3	2	2	2	2	2	4	2	4	0	2	2	2	2	4	2	0	0	2	4	2	2	2	2	2	2
732	2	64	20	3	0	0	0	0	0	0	0	0	0	0	2	0	0	0	0	0	0	0	2	0	0	0	0	4	0
733	1	63	6	2	0	0	0	0	0	0	0	4	0	0	2	2	0	0	0	4	2	0	4	0	2	0	2	0	0
734	2	56	3	3	4	2	4	2	4	4	4	4	2	4	2	4	4	4	4	4	4	4	4	4	4	4	4	4	4
735	2	54	5.17	3	4	4	4	4	4	4	4	4	4	4	4	4	4	4	4	4	4	4	4	4	4	4	4	0	4
736	1	64	4.33	3	2	2	2	2	4	4	4	4	4	4	4	4	2	2	4	0	4	4	4	4	4	4	4	0	4
737	2	67	5	1	2	0	4	4	2	0	0	4	2	4	4	2	4	4	4	2	4	4	4	4	2	4	2	0	0
738	1	44	3	3	0	0	0	0	0	0	0	0	0	0	0	0	0	0	0	0	0	0	2	0	0	0	0	2	0
739	1	46	1.08	2	2	0	0	2	2	2	2	2	0	2	2	2	2	0	0	2	0	0	2	2	0	2	0	2	0
740	1	23	5	3	4	0	2	2	4	4	4	4	2	2	0	4	4	4	2	2	0	4	4	4	4	4	4	4	4
741	2	55	3	1	0	2	2	0	0	2	0	2	2	0	0	2	0	2	0	0	2	0	4	2	0	0	0	2	0
742	1	69	4.33	3	2	4	0	0	2	2	2	4	0	0	4	0	2	2	0	2	0	0	4	0	2	2	2	0	0
743	2	28	0.5	2	2	2	2	0	0	4	2	4	4	0	0	4	2	4	4	4	2	2	4	2	4	0	2	0	2
744	2	39	1.5	2	2	2	0	2	0	2	2	2	2	0	0	0	0	0	0	2	0	0	2	2	2	0	0	0	2
745	2	67	3	3	2	4	0	0	0	2	2	4	0	2	0	2	0	2	4	4	0	2	4	4	0	0	0	0	0
746	2	47	0.83	3	2	0	4	4	4	4	4	4	4	4	0	4	2	4	0	4	4	4	4	4	4	2	4	4	2
747	1	39	0.67	3	0	0	2	0	0	2	2	2	0	2	0	0	2	2	2	2	0	2	2	0	2	0	0	4	0
748	1	58	2	2	0	2	2	0	0	2	2	4	0	2	2	2	0	2	0	2	2	2	4	2	0	2	2	0	0
749	1	78	4	3	0	0	2	0	0	4	4	4	0	2	0	2	0	2	0	2	0	2	4	2	2	2	2	2	0
750	1	33	2	3	2	0	0	0	0	2	2	0	2	2	0	0	0	2	0	0	2	2	4	4	0	0	0	4	0
751	2	61	2	3	0	0	0	0	0	2	0	4	0	0	2	0	0	2	0	0	0	2	4	2	0	0	0	0	0
752	2	67	30	3	2	4	2	2	2	4	2	4	2	2	4	4	2	4	4	4	4	4	2	2	4	4	4	4	4
753	2	33	1	3	2	0	4	2	0	4	0	4	2	2	2	2	0	4	2	2	0	2	4	0	2	0	2	0	2
754	1	43	3	2	4	4	2	4	2	2	2	0	2	4	0	0	4	2	4	0	2	0	4	2	0	2	0	4	4
755	2	58	2	3	0	4	0	0	2	2	0	4	0	2	4	4	2	2	0	4	0	0	4	4	2	0	2	0	0
756	2	51	0.5	1	4	4	4	4	2	4	2	4	4	4	4	4	4	4	2	4	4	4	4	4	4	4	4	2	4
757	2	47	2	2	4	4	4	4	2	2	4	4	4	4	0	4	4	4	4	0	4	4	4	4	4	2	4	0	2
758	1	22	3	1	2	0	4	0	2	4	2	4	2	2	4	0	0	2	0	2	0	2	4	2	2	0	0	2	0
759	2	61	1.5	1	2	4	2	2	2	4	2	4	4	2	2	4	2	2	2	2	2	2	4	2	4	2	2	4	4
760	1	73	0.92	1	4	0	2	4	0	4	4	4	4	2	4	4	4	2	0	4	2	0	4	4	4	4	4	2	4
761	2	59	15	3	4	2	4	2	2	4	4	4	4	4	2	4	4	4	2	2	2	2	4	4	2	2	2	4	2
762	1	44	0.17	3	4	2	4	2	2	4	4	4	2	2	0	2	2	4	4	2	0	2	4	4	2	0	2	2	2
763	1	44	0.17	3	2	4	0	0	0	4	2	4	2	2	2	2	4	2	0	2	0	2	4	2	2	2	2	2	2
764	1	22	0.33	3	2	2	2	0	0	2	4	2	0	0	2	0	2	2	4	2	0	0	4	2	2	0	2	0	0
765	1	37	1.25	1	4	4	4	4	4	4	4	4	4	4	0	4	4	4	4	4	2	4	4	4	4	4	4	4	4
766	1	66	0.58	3	4	2	4	2	4	4	4	4	4	4	2	4	2	4	2	4	0	2	4	4	4	4	4	2	2
767	2	45	0.33	1	2	4	4	2	4	2	0	4	4	4	2	4	4	4	4	4	0	4	4	4	4	2	4	4	4
768	2	41	2	2	0	4	2	2	0	0	0	4	0	0	2	0	0	2	2	4	4	0	2	2	2	0	2	4	2
769	1	33	0.33	3	2	0	4	4	2	4	4	4	4	4	2	4	2	4	2	4	4	2	2	4	4	2	4	4	4
770	2	56	2.33	3	4	2	0	0	0	2	4	4	2	2	0	0	2	0	0	0	0	2	4	2	0	0	0	0	2
771	2	61	0.42	2	2	4	0	2	0	2	0	4	2	0	2	2	0	2	2	2	0	2	2	4	2	2	0	0	0
772	1	45	3	3	2	2	2	2	0	0	0	4	2	0	2	4	2	4	4	2	4	2	4	4	4	0	0	4	2
773	1	39	2	3	4	2	2	4	4	4	4	4	2	4	2	4	2	4	4	2	2	4	4	4	4	0	2	2	0
774	1	62	7	3	4	2	4	2	2	4	4	4	2	4	2	4	2	4	2	2	2	2	4	4	4	0	2	4	2
775	2	58	10	1	2	4	0	0	0	0	0	0	4	0	0	2	0	0	0	0	0	0	4	0	0	0	0	0	0
776	1	54	3	3	4	2	4	2	2	4	2	4	0	2	2	2	2	4	4	2	2	2	4	4	2	2	2	4	4
777	1	43	4	3	2	0	2	2	2	2	0	4	0	2	2	2	2	2	2	2	0	2	2	2	2	0	2	4	2
778	1	23	3	3	2	0	2	0	0	4	2	4	4	0	4	2	2	4	0	4	0	2	4	2	2	2	2	2	2
779	1	51	0.25	3	0	0	2	0	0	2	0	0	0	0	2	0	0	0	0	2	0	0	2	0	0	0	0	0	0
780	1	72	2	2	0	4	2	2	2	2	4	4	4	0	0	0	0	0	0	0	0	0	4	0	2	0	0	4	2
781	2	25	2	3	4	2	2	4	4	2	4	4	2	2	2	4	2	2	4	2	4	4	4	4	4	2	2	4	4
782	1	73	16	3	4	0	2	4	2	4	4	4	2	4	4	4	2	4	4	4	4	4	4	4	4	2	4	0	4
783	1	74	5	3	2	2	2	2	2	2	4	4	4	2	4	4	4	4	4	4	4	4	4	4	4	4	4	4	4
784	2	62	5	2	0	2	2	0	0	2	0	4	0	2	0	0	0	2	0	4	0	0	4	0	2	0	2	0	0
785	2	58	6	3	2	4	2	2	2	4	2	4	4	2	4	4	4	4	2	4	2	2	4	4	4	2	4	4	2
786	2	56	3	3	0	0	0	0	0	0	2	0	0	0	2	0	0	0	0	0	0	0	0	0	0	0	0	0	0
787	1	66	1	1	0	4	2	0	0	4	0	4	2	4	2	2	0	2	0	4	0	0	2	2	2	2	2	4	0
788	2	64	11	3	2	4	0	0	0	4	0	0	0	0	0	0	0	0	0	2	0	0	0	0	2	0	0	4	0
789	2	60	5	3	2	2	0	0	0	2	2	4	2	2	2	4	2	2	2	4	2	2	4	2	2	0	2	2	2
790	1	59	2	2	2	0	2	0	0	2	4	4	2	2	0	2	0	2	4	0	0	2	2	2	2	0	0	4	2
791	1	43	0.75	2	2	2	4	2	2	2	2	0	0	2	0	0	0	2	0	2	4	0	0	0	0	0	4	0	0
792	1	34	4	2	0	4	0	0	0	2	0	4	0	0	2	4	2	0	4	2	0	0	0	0	2	0	2	4	0
793	2	46	1	3	0	0	2	0	2	4	0	4	2	4	0	2	0	2	2	2	2	0	2	2	2	4	2	4	4
794	1	67	20	3	2	4	4	4	4	4	0	4	4	4	2	4	4	4	2	4	0	4	4	4	4	0	2	4	4
795	2	67	10	3	0	0	2	0	0	4	2	2	0	0	0	0	0	2	0	2	0	0	0	2	0	0	0	2	0
796	2	48	0.33		4	4	4	4	4	4	4	4	4	4	4	4	4	4	4	4	4	4	4	2	4	2	4	4	4
797	2	45	0.5	1	0	2	0	0	0	2	0	2	0	0	0	0	0	0	0	4	0	0	4	0	0	0	0	2	0
798	2	59	7	2	4	0	4	0	0	4	4	4	0	0	0	4	0	4	0	4	0	0	4	4	4	4	0	4	0
799	2	45	4	3	4	4	2	4	0	2	4	4	4	2	4	4	4	2	0	4	2	4	4	2	4	4	4	4	4
800	2	55	27	3	4	4	4	4	2	4	4	4	4	4	2	4	4	4	4	4	4	4	4	4	4	4	4	4	4
801	1	50	1	1	2	2	4	0	4	2	4	4	4	4	0	4	0	2	0	0	0	2	4	2	2	0	2	2	0
802	1	57	5	3	4	2	4	2	2	4	4	4	4	4	2	4	2	4	2	2	2	4	4	4	4	0	2	2	2
803	2	51	5	2	0	0	0	0	2	2	4	4	2	4	4	2	2	0	2	2	0	0	4	2	2	0	0	0	0
804	2	40	3	3	2	0	0	0	0	4	2	4	0	4	0	0	0	2	0	4	0	0	4	0	2	0	0	0	0
805	1	46	7	3	2	0	2	0	2	2	4	4	0	2	0	2	2	2	4	2	0	2	4	2	2	4	2	4	4
806	2	46	10	2	2	0	0	0	0	2	4	2	0	0	0	0	0	2	4	0	0	0	4	2	0	0	0	0	0
807	2	44	10	1	4	4	4	4	4	4	2	4	4	4	4	4	2	4	2	4	4	2	4	4	4	2	4	4	4
808	1	30	4	3	2	2	4	2	2	4	4	4	4	2	2	2	4	4	2	4	2	2	4	2	4	0	2	2	2
809	1	51	1.67	2	2	4	0	2	0	4	4	4	2	0	0	2	2	4	0	2	0	2	4	4	4	2	2	4	4
810	1	60	4	3	4	0	4	2	2	4	4	4	2	4	2	2	2	4	4	4	2	2	4	4	4	2	4	4	4
811	2	35	1	3	2	0	4	0	2	4	4	4	2	4	0	2	0	4	0	4	0	4	4	4	4	2	2	4	0
812	1	50	1	2	2	2	2	0	0	2	2	2	0	2	2	0	0	2	0	2	0	0	4	4	2	0	2	4	0
813	1	57	2	2	2	0	2	0	0	2	2	2	0	0	0	0	0	2	2	0	0	0	2	0	0	0	0	0	0
814	1	50	2	1	2	2	4	0	0	4	4	4	0	0	0	0	0	2	0	2	0	2	4	2	2	0	2	4	2
815	1	68	10	3	2	4	0	2	2	4	4	4	0	0	0	4	0	4	4	2	2	2	4	2	4	0	0	0	2
816	2	50	2	2	2	2	0	0	0	2	0	4	2	0	0	2	0	0	0	2	0	0	4	2	0	0	0	4	0
817	1	34	3	1	2	4	4	4	2	4	4	4	4	4	4	4	4	2	2	4	0	2	4	2	4	0	4	0	2
818	1	48	10	2	2	4	0	2	0	2	4	4	2	0	0	0	2	2	2	0	0	0	0	2	0	0	0	4	0
819	1	60	7	2	4	2	0	0	4	4	4	4	0	4	0	4	0	4	0	4	0	4	4	4	4	0	4	4	0
820	1	66	9	3	2	0	4	0	0	4	4	4	2	2	0	2	2	2	2	2	0	2	0	4	2	0	2	0	0
821	1	59	30	3	4	2	4	0	0	4	4	4	0	2	0	2	0	2	0	2	0	0	4	4	2	0	0	4	2
822	1	51	2.17	2	4	4	4	4	2	4	4	4	2	0	4	2	4	2	4	2	0	2	4	4	4	2	2	4	4
823	2	42	10	3	4	2	4	4	0	4	2	4	4	4	0	2	2	4	0	4	4	4	4	4	4	0	2	4	2
824	1	66	0.92	2	4	4	4	4	4	4	4	4	4	4	4	4	4	4	4	4	4	4	4	4	4	4	4	4	4
825	1	63	30	3	4	4	4	4	2	4	4	4	4	4	4	2	2	4	4	4	2	4	4	2	4	2	4	4	4
826	1	64	0.08	2	2	0	4	0	0	2	0	0	0	2	0	2	0	2	0	2	0	0	2	0	2	0	2	2	0
827	1	70	5	3	2	0	0	2	2	2	4	2	0	2	2	2	2	2	2	2	0	2	4	2	0	0	2	2	0
828	1	66	0.5	1	2	4	2	4	0	4	4	4	2	2	4	4	2	2	4	4	2	2	4	2	4	4	2	2	4
829	2	63	0.67	3	2	0	2	0	2	2	2	2	2	4	2	4	2	4	2	4	4	2	4	2	4	2	2	4	4
830	2	69	1.08	3	0	0	4	0	2	4	4	4	0	2	2	2	0	2	4	2	0	0	4	2	4	0	2	0	0
831	1	64	1	1	4	4	4	4	2	2	0	2	2	2	0	4	2	2	2	0	0	2	2	2	0	0	2	2	4
832	1	24	4	3	2	2	0	0	0	2	2	4	4	4	0	0	2	2	0	2	2	0	4	4	2	0	0	4	4
833	2	61	16	2	2	0	2	0	0	2	4	2	0	0	2	0	0	2	2	2	0	2	2	0	0	0	0	4	0
834	1	20	0.42	3	2	2	4	2	2	4	4	4	2	4	0	2	2	4	2	4	0	2	2	2	2	0	2	2	2
835	1	71	1.5	3	2	4	2	2	0	4	2	2	2	0	2	2	2	4	2	2	2	0	2	2	4	2	2	2	4
836	2	65	10	2	0	4	4	0	0	4	4	4	0	0	0	0	0	0	0	4	0	0	4	0	0	0	0	0	0
837	2	48	3	2	0	4	0	0	0	0	4	0	4	0	0	0	4	0	0	4	0	2	0	2	0	0	0	0	2
838	2	46	7	3	4	4	4	4	0	2	2	2	2	2	2	2	2	2	2	2	2	2	2	2	2	0	0	4	2
839	1	40	4	2	0	0	0	0	0	2	0	2	0	0	0	0	0	0	0	2	0	0	2	0	0	0	0	0	0
840	2	46	11	3	2	4	0	0	0	2	0	4	0	0	0	2	0	2	0	2	0	0	4	2	2	0	0	4	0
841	1	65	1.5	2	4	4	0	2	0	2	2	0	0	0	0	0	0	0	2	2	0	0	0	2	0	0	0	0	0
842	1	45	15	3	4	2	2	0	2	4	4	4	2	2	4	2	2	4	2	4	2	2	4	4	4	2	2	4	2
843	2	60	11	3	4	4	4	2	2	2	4	4	2	2	2	2	2	2	2	2	2	4	4	4	2	2	4	2	2
844	1	65	4	2	2	0	2	0	0	2	4	4	2	2	0	2	0	2	2	4	0	2	4	2	2	4	2	4	2
845	1	65	17	3	4	4	2	2	2	4	2	4	0	2	2	0	2	4	2	4	0	4	4	2	2	4	0	2	0
846	1	59	5	2	4	4	0	2	4	4	4	4	2	4	0	4	4	2	4	4	0	4	4	4	4	0	2	4	2
847	2	44	5	2	4	2	2	2	2	2	2	4	4	4	4	4	2	4	4	4	4	4	4	2	2	4	2	4	4
848	2	57	1	1	4	2	4	2	4	4	2	4	4	4	4	4	4	4	4	4	4	2	4	4	4	4	4	4	4
849	2	69	5	2	4	4	2	2	2	4	4	4	4	2	2	2	4	2	4	4	2	2	4	4	2	2	2	4	4
850	1	66	11	2	4	4	4	2	0	4	4	4	2	2	2	4	4	4	4	2	2	2	4	4	4	2	2	0	4
851	2	44	2	1	2	0	0	0	0	2	2	4	0	2	4	0	0	0	2	0	0	2	2	2	0	2	2	4	2
852	2	49	10	3	0	0	4	0	0	2	0	4	0	0	0	0	0	2	0	2	0	0	4	0	0	0	2	0	0
853	2	43	2.5	2	0	0	0	0	0	0	0	0	0	0	0	0	0	0	0	0	0	0	4	0	0	0	0	2	0
854	2	52	11	3	4	4	4	2	2	4	2	4	2	2	2	2	0	4	0	2	0	0	4	2	4	2	2	0	4
855	2	60	2.08	2	2	0	0	0	0	2	0	4	0	2	2	0	0	2	4	2	0	2	4	2	2	0	2	2	0
856	2	45	8	3	4	4	2	4	2	2	2	4	2	2	4	4	4	2	2	2	2	2	4	4	2	2	0	2	4
857	2	55	3.33	3	4	2	4	4	4	4	4	4	2	4	4	4	4	4	4	4	4	2	2	4	4	2	4	4	4
858	2	20	2.17	3	2	4	2	2	0	0	0	0	0	0	4	0	4	0	0	0	0	2	4	0	0	0	0	0	0
859	2	47	1.17	3	4	0	0	0	0	4	2	4	2	0	0	4	4	0	4	4	0	4	4	4	0	0	2	0	0
860	2	58	1.08	3	0	0	0	0	0	2	2	4	0	2	2	0	0	2	0	0	0	0	4	0	2	0	0	0	0
861	2	46	0.92	3	2	2	4	0	0	4	2	4	2	4	2	2	0	4	0	4	0	0	2	2	4	0	0	4	2
862	1	55	0.5	2	4	4	2	0	2	2	0	4	4	4	4	4	2	2	0	2	0	0	4	4	4	0	2	4	4
863	2	58	6	2	4	2	2	0	0	4	4	4	2	2	0	2	2	2	0	2	0	0	4	4	2	0	2	4	0
864	2	48	2	2	2	2	2	0	2	2	2	2	0	2	2	2	0	2	0	2	0	2	2	2	2	2	2	2	2
865	2	43	12	3	2	4	2	2	0	2	0	4	0	0	0	0	2	0	0	0	2	0	4	2	0	0	0	0	2
866	1	41	9	1	4	4	4	4	4	4	4	4	4	2	2	4	4	4	4	4	4	4	4	4	2	2	2	4	4
867	1	67	1.83	3	2	2	4	2	4	2	4	4	4	2	2	0	0	2	0	2	2	0	0	2	0	0	2	2	0
868	2	49	5	1	2	2	0	0	0	2	2	0	0	0	0	0	0	2	0	0	0	0	2	0	0	0	0	2	2
869	1	67	5	1	2	4	2	0	0	4	4	4	2	2	2	2	0	2	2	2	0	4	4	2	0	0	0	4	2
870	2	40	5	3	4	4	2	0	0	4	2	4	0	0	0	0	2	2	4	0	0	2	4	2	2	0	0	2	0
871	2	40	1	2	4	0	2	0	2	4	4	4	2	2	0	2	0	4	0	4	0	2	4	0	2	0	2	0	0
872	2	55	4	3	0	0	0	0	0	2	4	0	0	2	0	0	0	2	0	4	0	0	4	2	2	0	0	0	4
873	1	28	0.5	3	2	0	4	2	4	4	4	4	4	4	4	4	0	4	4	4	0	4	4	4	4	4	4	4	4
874	1	69	9	2	4	2	2	2	2	2	2	2	2	2	2	2	2	2	2	2	2	2	2	2	2	2	2	2	2
875	1	78	0.5	3	2	2	2	0	0	0	4	2	0	0	2	0	2	2	0	0	0	0	0	2	2	2	2	4	2
876	1	21	3.5	2	0	4	0	0	0	2	0	4	2	0	0	0	2	0	0	0	0	0	4	2	0	0	0	4	0
877	2	71	11	1	4	4	2	2	2	4	2	4	2	2	0	4	2	2	4	2	2	2	4	4	2	0	0	2	4
878	2	69	5	3	2	0	2	0	0	2	4	4	0	0	2	2	0	2	4	0	2	0	4	2	0	0	0	2	0
879	1	35	2.83	3	4	2	4	4	4	4	2	4	4	4	0	4	4	4	2	4	4	4	4	4	4	4	4	2	4
880	2	51	4	2	0	0	0	0	0	0	0	0	0	0	0	0	0	0	2	0	4	0	4	0	0	0	0	0	0
881	1	48	4	3	2	0	2	2	4	4	4	4	4	2	0	2	2	2	4	2	0	2	4	2	2	0	2	4	0
882	1	60	9	3	4	4	2	2	2	4	4	4	2	2	4	2	4	4	2	2	4	2	4	4	2	4	4	4	4
883	1	58	6	1	4	2	4	2	4	4	4	4	4	4	2	4	4	4	4	4	2	4	4	4	4	4	4	4	2
884	1	52	0.42	2	4	2	4	4	2	4	4	4	2	4	2	2	2	4	4	4	2	2	2	4	4	4	0	4	2
885	2	63	10	3	4	2	2	2	2	0	4	4	0	4	4	2	0	4	4	4	2	4	2	2	2	0	0	4	2
886	2	31	13	3	2	0	2	0	0	2	2	4	0	2	0	0	0	4	0	2	0	0	2	0	0	0	0	2	0
887	2	67	6	3	4	2	2	0	2	4	2	4	2	4	0	2	0	2	0	2	2	0	4	4	2	0	2	0	0
888	2	63	2	1	4	4	4	4	4	4	4	4	4	4	4	4	4	4	2	4	4	4	4	4	2	4	4	4	4
889	2	43	0.83	3	4	0	4	2	2	4	4	4	4	4	2	2	2	4	4	2	4	2	4	4	4	4	2	2	4
890	2	53	3	3	4	4	4	4	4	4	4	4	4	4	2	4	4	4	4	4	2	4	4	4	4	4	4	4	4
891	1	64	5	2	2	0	4	2	4	4	4	4	2	2	4	2	2	2	4	4	2	4	4	4	4	4	4	4	4
892	2	50	40	1	2	0	2	0	0	2	2	4	0	2	0	2	4	4	0	2	4	2	4	4	2	0	2	4	4
893	2	47	2	1	2	4	4	0	0	4	0	2	2	0	0	4	0	0	4	4	4	2	4	4	4	0	4	0	4
894	2	46	10	2	4	0	0	0	0	2	0	2	0	2	0	0	2	2	0	0	0	2	2	2	2	0	0	4	0
895	2	31	0.5	1	2	0	0	0	0	4	4	4	0	0	2	4	2	2	4	4	0	4	2	0	4	2	2	0	4
896	2	75	6	3	4	4	2	2	2	4	4	4	4	4	0	2	0	2	0	2	0	2	4	2	4	0	2	0	4
897	1	57	1	3	2	2	4	2	4	4	4	4	4	4	4	2	2	4	4	4	0	2	4	2	2	4	2	4	4
898	2	44	1	3	2	0	2	0	0	2	0	2	2	2	0	2	0	2	0	2	0	0	4	2	2	0	0	4	2
899	2	54	0.08	3	0	0	0	0	0	0	0	0	0	0	0	0	0	0	0	0	0	0	0	0	0	0	0	2	0
900	2	43	7	3	0	0	0	0	0	2	0	4	0	0	0	2	0	0	2	2	0	0	2	2	2	0	2	0	0
901	2	45	1	1	0	0	0	0	0	2	2	4	0	0	0	0	2	2	2	0	0	0	2	2	2	0	0	2	0
902	1	59	9	1	4	4	4	4	4	4	4	4	4	4	4	4	4	4	0	4	4	4	4	4	4	4	4	4	4
903	2	73	5	3	0	0	0	2	2	4	4	4	0	2	2	0	0	0	0	0	0	0	2	4	2	0	2	2	0
904	2	48	3	3	2	4	2	2	2	4	4	4	2	2	2	2	2	4	2	4	0	2	4	2	4	2	2	2	2
905	2	26	3.25	2	2	0	4	0	0	4	4	2	2	2	0	2	0	4	0	0	2	0	4	0	2	0	2	0	0
906	1	68	10.25	2	0	2	0	0	0	4	0	4	2	0	0	2	2	2	4	0	4	2	4	2	0	0	4	4	4
907	1	64	4.25	3	2	2	4	0	4	4	4	4	2	4	2	2	0	4	0	0	0	2	4	2	2	0	2	2	0
908	1	47	1	3	4	2	2	0	2	4	4	4	4	2	0	4	4	4	4	2	4	4	4	4	4	2	4	4	2
909	1	65	1.5	3	2	2	2	0	2	4	2	4	4	4	4	2	2	4	2	4	2	2	4	2	4	2	2	2	2
910	2	58	22.25	3	2	2	4	2	2	4	4	4	4	2	2	2	2	2	4	0	0	2	4	2	2	0	2	4	2
911	1	61	3.25	2	4	4	4	2	2	4	0	4	4	2	0	4	4	4	2	4	2	4	4	4	4	2	4	4	4
912	1	55	1.5	3	4	2	4	2	2	4	4	4	4	4	2	4	4	4	2	4	2	2	4	4	2	2	2	4	4
913	1	41	2.25	1	2	0	0	2	0	2	0	2	0	4	4	2	2	2	0	2	0	0	2	0	4	4	0	4	4
914	1	61	2	1	4	4	4	4	2	4	2	4	4	4	4	4	4	4	2	4	4	4	4	4	4	4	4	0	4
915	1	73	15.33	2	2	4	4	4	4	2	4	4	2	4	0	2	2	2	2	4	0	2	4	4	4	2	2	0	4
916	1	50	3.33	3	4	4	4	0	4	4	4	4	4	4	4	4	4	4	4	4	2	4	4	4	4	2	2	0	2
917	1	65	1.5	3	4	4	2	2	2	4	4	0	2	2	4	4	4	2	4	4	2	4	4	2	4	2	2	4	4
918	1	36	20	3	4	0	2	4	2	4	4	4	2	4	2	4	2	4	4	4	2	2	4	4	4	2	4	4	2
919	2	67	1.5	1	0	0	2	0	0	2	4	4	0	0	4	0	0	2	0	4	0	2	4	2	2	0	2	2	4
920	2	69	6.25	3	4	4	2	0	2	4	4	4	4	2	0	2	4	4	4	4	4	4	4	4	4	4	4	0	4
921	1	32	2	2	2	0	4	2	2	2	2	4	2	2	0	2	2	2	0	2	2	2	2	2	2	4	2	4	4
922	2	68	4	3	4	2	4	0	0	4	4	4	0	4	4	4	0	4	2	4	2	2	4	2	2	0	2	4	2
923	1	60	17.17	3	4	4	4	4	4	4	2	4	2	4	4	4	2	4	4	4	4	4	4	4	4	2	4	0	4
924	1	20	1.5	2	4	0	2	0	2	4	4	4	0	2	2	2	2	4	4	4	2	2	4	2	4	2	2	4	4
925	1	44	9	3	2	4	4	2	2	2	2	2	2	4	0	2	2	4	2	2	4	2	4	4	4	2	2	2	2
926	2	42	3	1	0	2	0	0	0	2	4	4	0	0	0	0	2	0	0	2	0	0	4	0	2	0	0	2	0
927	1	60	24	3	2	2	2	0	2	4	2	4	2	4	2	2	2	4	2	2	0	2	4	4	2	2	2	4	0
928	2	63	5	3	4	4	4	2	0	4	4	4	4	0	4	4	4	4	4	4	4	4	4	0	4	0	4	4	4
929	1	65	2	3	0	0	0	0	2	2	0	2	0	2	0	0	0	2	2	0	0	2	2	2	0	2	0	2	0
930	2	50	12	2	2	4	2	2	2	2	2	4	0	0	2	2	0	2	2	2	0	2	4	2	2	2	2	4	2
931	1	29	2.17	1	0	0	2	0	0	2	4	4	0	2	2	0	0	4	2	2	0	0	4	0	2	0	0	4	0
932	2	44	3	3	2	0	2	0	0	4	4	4	2	4	0	0	0	4	4	0	0	2	4	2	0	0	2	0	0
933	2	52	6	3	2	0	0	0	0	2	2	0	0	0	0	0	2	0	0	0	0	0	2	0	0	0	0	4	0
934	2	66	26	3	4	2	4	2	2	4	4	4	4	4	0	4	0	4	2	4	2	2	4	4	4	2	2	4	4
935	1	56	15	2	2	2	2	2	2	4	2	4	2	4	4	2	4	4	4	4	4	4	4	4	2	0	2	4	4
936	2	20	2	3	2	0	2	0	0	0	2	2	0	2	0	0	0	0	0	2	0	2	4	0	0	0	2	0	0
937	1	41	2	3	4	4	4	4	4	4	2	4	4	4	2	4	4	4	4	4	4	4	4	4	4	4	4	4	4
938	1	39	3	1	4	2	4	4	4	4	4	4	2	4	2	4	4	4	4	4	2	4	4	4	4	4	2	4	4
939	1	43	4	3	2	4	2	0	2	2	0	4	2	0	0	2	2	0	0	2	0	2	4	0	2	0	0	2	0
940	2	42	4	2	0	0	0	0	0	2	2	2	0	2	0	0	0	0	0	0	0	0	4	0	0	0	2	0	0
941	1	38	2	1	0	0	2	0	2	4	2	2	0	2	0	2	2	2	0	4	0	0	2	0	2	2	0	2	2
942	1	41	3	2	0	0	0	0	0	2	0	0	0	0	2	0	0	2	0	0	0	0	4	0	2	0	0	2	0
943	1	36	0.42	1	0	2	2	0	0	2	2	0	0	0	0	0	0	2	0	2	0	2	4	2	0	0	2	4	0
944	2	57	3	3	2	0	2	0	0	4	4	4	4	4	2	4	2	4	0	4	0	2	2	2	4	4	0	2	4
945	2	26	1	1	4	2	4	2	0	4	2	4	2	2	0	2	2	4	2	2	2	4	4	4	2	2	2	4	2
946	1	26	1	3	4	2	4	4	2	4	4	4	2	4	2	4	4	4	2	4	4	4	4	4	4	0	2	2	2
947	1	53	1	2	4	4	2	2	4	4	4	4	4	2	0	2	4	2	0	4	0	2	4	2	4	0	2	4	2
948	1	70	6	2	2	0	2	0	2	2	2	4	2	2	2	2	2	4	4	2	0	0	4	4	4	0	2	2	0
949	2	39	0.5	3	2	0	4	0	2	2	2	4	4	4	2	2	4	4	2	4	4	2	2	0	2	2	2	4	4
950	2	38	3.42	2	4	2	2	2	2	2	0	4	4	2	0	4	4	4	4	2	2	4	4	2	4	0	4	4	2
951	2	36	1	3	4	0	2	2	0	0	0	0	0	2	0	2	2	2	0	0	0	0	4	4	2	0	2	4	2
952	2	45	2	2	4	4	4	4	4	4	4	4	2	4	4	4	4	4	4	4	4	0	4	4	4	0	2	4	2
953	2	66	2	1	0	0	0	0	0	4	0	4	4	0	2	0	0	2	0	2	0	2	4	2	0	2	0	4	0
954	1	63	10	3	4	4	4	4	4	4	4	4	2	4	4	2	4	4	4	4	2	4	4	4	4	4	4	4	4
955	1	45	1	2	2	0	2	2	2	0	0	0	2	2	2	2	4	2	0	2	0	0	4	0	2	0	0	4	2
956	2	65	0.5	3	2	4	0	0	0	2	0	4	4	2	2	2	0	2	0	2	2	0	4	2	2	0	2	4	2
957	2	54	0.42	1	0	0	0	0	0	0	0	0	0	0	0	0	0	0	0	0	0	0	0	0	0	0	0	0	0
958	2	65	3	2	2	0	2	0	2	2	2	4	2	2	0	2	0	2	2	2	0	0	4	2	2	0	0	0	0
959	1	64	10	3	2	4	4	2	0	4	2	2	4	2	2	4	2	4	2	2	4	2	4	4	2	2	2	2	4
960	1	62	2	3	0	4	2	2	2	4	4	4	4	2	0	2	2	2	0	0	0	2	2	4	2	0	2	4	2
961	2	60	13	3	0	0	4	0	2	4	2	4	0	2	0	2	2	2	2	4	2	2	4	2	2	2	4	4	2
962	2	71	5	3	0	2	0	0	0	4	0	4	0	0	0	0	0	0	2	0	0	0	4	0	0	0	0	4	0
963	1	60	1.33	2	0	2	2	0	0	2	2	4	0	0	4	0	0	0	0	4	0	2	4	0	2	0	2	2	0
964	1	54	0.58	3	4	0	4	2	2	4	2	4	4	4	2	4	4	4	2	2	4	4	4	4	2	0	2	4	2
965	2	62	2	3	2	4	2	0	0	4	0	2	0	2	0	0	2	0	0	0	0	2	4	2	0	0	0	4	0
966	1	25	2	3	4	0	2	2	4	4	2	4	4	4	0	4	4	4	4	2	2	0	4	4	4	2	2	4	4
967	1	43	0.17	2	4	0	4	0	4	4	4	4	4	4	4	4	2	4	0	4	4	2	4	2	4	4	4	4	4
968	1	56	2	2	2	0	4	2	0	4	2	2	2	2	4	2	0	2	4	4	2	2	2	2	4	4	0	4	4
969	1	53	6	2	2	2	2	2	0	4	0	2	0	2	2	2	2	4	0	4	2	2	4	2	2	0	0	0	4
970	1	50	3	1	4	0	2	0	0	2	0	4	0	2	0	2	0	2	0	4	0	0	4	0	0	0	0	4	0
971	2	33	2	3	2	0	0	0	0	2	4	4	0	2	2	2	4	2	4	2	0	2	4	4	2	0	4	4	0
972	1	28	5	3	4	4	4	2	4	4	4	4	2	4	2	2	2	4	4	4	0	4	4	4	4	0	2	2	2
973	2	37	1	1	2	2	0	0	0	0	4	4	0	0	0	0	0	0	0	2	0	0	4	2	0	0	0	0	0
974	2	63	3	3	2	0	0	2	0	4	0	4	0	0	0	2	0	2	0	0	0	2	4	0	0	0	0	4	0
975	1	66	13	1	0	0	2	0	0	2	2	4	0	0	2	0	0	2	0	2	0	0	4	0	0	0	2	0	4
976	1	57	3	3	2	0	4	2	2	2	4	4	2	2	2	2	2	4	2	4	2	2	4	2	2	4	2	2	4
977	2	36		3	0	0	2	0	0	4	0	4	0	2	2	0	0	2	0	2	2	2	4	2	2	0	0	2	0
978	1	62	1.67	2	4	2	2	0	0	4	2	4	2	2	0	2	2	2	4	0	0	0	4	4	2	0	2	2	0
979	1	57	1	3	4	4	2	0	0	4	2	4	2	2	2	2	4	4	2	2	4	2	4	4	2	0	4	2	2
980	1	42	5	3	2	2	2	4	0	4	2	4	4	2	0	4	4	2	0	2	2	0	4	4	0	0	0	2	4
981	1	38	0.83	2	4	0	4	2	4	4	4	4	4	4	2	4	4	4	4	4	4	4	4	2	2	2	4	4	4
982	1	48	4	2	2	2	4	0	4	2	4	4	0	2	0	2	0	2	4	2	0	4	4	2	2	0	2	0	0
983	2	30	0.17	3	4	0	4	0	4	4	4	4	4	4	4	4	4	4	2	4	0	4	4	4	4	4	4	4	4
984	2	44	30	2	0	0	2	0	0	2	2	4	0	0	0	0	0	2	2	2	0	2	4	2	0	0	0	0	0
985	2	31	1.5	1	2	4	2	0	0	2	4	2	2	2	0	2	2	2	0	4	2	2	4	2	2	2	0	2	0
986	2	55	2.17	3	0	2	0	0	0	2	2	4	2	0	2	2	0	0	0	0	2	0	4	2	0	0	0	0	0
987	2	58	10	3	2	2	0	0	0	4	0	4	2	0	4	2	2	2	4	2	0	2	4	2	4	0	2	0	0
988	2	68	28	3	4	4	4	0	2	4	4	4	2	2	4	2	2	2	4	4	2	4	4	4	4	0	4	2	4
989	2	46	6	3	4	0	4	4	4	4	2	4	4	4	2	4	4	4	4	4	4	4	4	4	4	4	2	0	4
990	2	34	3	2	4	4	4	4	4	4	4	4	4	4	4	4	4	4	4	4	0	4	4	4	4	4	4	4	4
991	2	58	3.5	3	4	4	4	4	4	4	0	4	4	4	4	4	4	0	4	0	4	4	4	0	4	4	0	4	4
992	2	56	18	2	2	2	0	0	0	4	0	2	2	0	2	4	2	0	4	4	0	2	4	4	2	0	2	4	4
993	1	48	0.75	3	0	0	2	0	2	4	2	4	0	2	2	2	2	2	0	4	0	2	4	4	2	4	4	4	4
994	1	48	2	1	4	2	2	2	2	4	2	4	4	2	2	4	4	2	4	2	2	2	4	4	2	2	2	4	4
995	2	62	15	3	4	4	2	2	0	2	4	4	2	2	2	2	0	2	4	2	0	2	4	2	2	0	0	0	2
996	2	31	1	2	4	4	4	4	4	4	4	2	4	4	0	4	4	4	4	4	4	4	4	4	4	4	4	4	4
997	1	57	3	3	2	0	2	0	0	2	4	2	2	2	0	2	2	2	0	2	0	2	4	2	0	0	2	0	0
998	2	24	0.33	2	2	4	0	0	0	0	0	0	2	2	0	0	2	2	2	2	0	0	0	0	2	0	0	0	0
999	2	65	2	3	4	2	4	4	2	4	2	4	4	4	2	4	4	4	4	4	4	4	4	2	4	2	0	4	4
1000	2	47	10	3	0	0	0	0	0	0	4	2	0	0	0	0	0	2	0	0	2	0	4	0	0	0	0	4	0
1001	2	30	3	2	2	2	2	0	2	2	2	4	2	2	2	2	0	2	4	4	2	2	4	2	2	0	2	0	0
1002	1	29	0.75	3	4	0	4	4	2	4	4	4	4	4	2	4	4	4	4	2	4	4	4	4	4	2	4	4	4
1003	2	62	4	3	0	2	0	2	0	0	0	0	4	0	0	0	0	2	0	0	2	0	4	2	0	0	0	2	0
1004	1	52	18	3	0	0	4	2	2	4	4	4	0	2	2	4	2	4	2	4	2	0	2	4	4	2	2	4	4
1005	2	35	10	2	4	4	2	2	2	4	2	4	2	2	2	2	2	2	2	2	2	2	4	2	2	2	2	0	2
1006	2	68	5	3	4	4	2	0	0	2	4	2	2	2	0	2	0	2	4	0	0	2	4	0	0	0	2	0	2
1007	1	62	12	2	4	2	4	4	4	4	2	4	4	4	4	4	4	4	4	4	2	4	4	4	4	4	4	4	4
1008	1	37	0.42	1	4	4	4	4	4	4	4	4	4	4	4	4	4	4	2	4	4	4	4	0	4	4	2	0	4
1009	2	57	13	3	2	4	2	0	0	2	2	4	0	2	0	2	4	2	2	2	0	2	4	2	2	0	2	4	0
1010	1	37	1	2	4	4	0	0	0	2	0	4	4	2	2	4	4	0	0	0	0	0	4	0	0	0	0	2	2
1011	1	73	5	1	0	0	2	0	0	4	2	4	0	0	0	0	0	2	4	0	0	2	0	0	2	0	0	0	0
1012	2	48	2	3	0	0	4	0	0	0	4	0	0	2	4	2	0	2	4	2	0	0	0	2	2	0	0	4	0
1013	1	64	5	2	4	4	4	4	4	4	4	4	2	4	4	2	2	2	4	4	2	4	4	4	4	4	4	0	4
1014	1	44	2	1	0	0	2	0	0	2	2	0	0	2	4	0	0	2	0	4	0	0	2	0	0	0	2	4	0
1015	2	72	10	1	2	4	0	0	0	2	4	4	2	2	0	0	0	2	2	4	0	2	4	0	0	0	2	0	0
1016	2	69	2	3	0	2	4	0	0	4	2	2	2	0	0	4	0	2	0	4	2	0	2	0	2	0	2	4	2
1017	2	58	5	1	4	4	2	2	2	4	4	4	4	2	4	4	4	4	4	2	2	4	4	4	4	2	2	4	2
1018	1	64	10	3	4	0	4	2	4	2	4	2	0	2	0	2	0	2	2	2	2	0	4	2	2	0	2	4	0
1019	2	34	2.5	3	0	0	2	0	0	2	0	2	0	2	0	0	0	2	0	2	0	0	4	0	2	0	0	2	0
1020	1	48	5	3	2	0	2	0	2	2	4	2	0	0	4	0	0	2	2	2	0	0	4	4	2	2	2	4	4
1021	1	40	21	3	4	0	0	4	0	0	4	0	4	0	4	0	0	0	0	4	0	0	4	4	0	0	0	0	4
1022	1	63	5	3	2	4	0	0	0	2	0	4	4	4	0	2	4	2	0	0	0	0	4	2	0	0	0	0	4
1023	1	65	27	3	4	4	2	2	2	4	4	4	4	4	4	4	2	4	4	4	4	2	4	4	4	2	2	2	4
1024	2	29	3	3	2	2	4	0	2	4	4	4	4	4	2	4	2	4	0	4	4	2	4	2	4	0	2	2	4
1025	2	55	0.5	3	0	0	0	0	0	2	0	2	0	0	0	2	0	0	0	0	0	0	4	0	0	2	0	0	0
1026	2	45	10	3	4	4	4	4	4	4	4	4	4	4	4	4	4	4	4	2	2	4	4	4	4	4	4	2	4
1027	2	37	1	2	4	4	4	4	2	4	4	4	4	4	4	4	4	4	4	4	4	4	4	4	4	4	4	4	4
1028	1	46	1.5	3	2	0	2	0	2	4	0	4	0	2	2	2	0	2	0	2	0	0	4	0	2	2	2	2	0
1029	2	54	10	3	0	4	0	0	0	2	2	4	0	0	4	0	0	0	0	0	4	0	4	2	4	0	2	0	0
1030	2	52	2.5	3	2	2	2	2	2	4	2	2	0	4	2	2	2	4	4	2	2	2	2	4	2	0	2	4	0
1031	2	38	0.17	3	4	2	2	2	2	4	4	4	4	4	2	4	4	4	4	2	2	2	4	4	2	2	2	4	2
1032	2	36	1	3	4	4	4	2	2	4	4	4	4	4	4	4	2	4	4	4	4	2	4	4	4	2	4	4	4
1033	2	30	1.67	2	4	0	4	4	4	2	2	2	4	2	2	4	2	4	4	2	2	4	2	2	2	2	0	2	2
1034	1	39	1.5	2	0	0	2	0	2	4	2	4	0	4	0	2	0	2	2	4	2	2	4	2	4	4	2	4	4
1035	2	54	1	2	0	0	0	0	0	2	0	0	0	0	0	0	0	0	0	2	0	0	0	0	0	0	0	0	0
1036	2	55	0.5	2	4	0	4	4	4	4	2	4	4	4	0	2	2	2	4	4	4	2	4	4	4	2	2	0	2
1037	2	37	0.83	3	2	0	0	0	0	2	2	4	2	0	0	2	2	4	2	2	0	0	4	4	2	0	2	0	0
1038	1	60	5	3	4	2	4	2	4	4	4	4	4	4	2	4	4	4	4	2	2	4	4	4	4	4	2	4	4
1039	1	47	1	2	4	2	2	2	0	4	4	2	2	2	0	2	2	2	2	2	0	4	4	2	0	0	2	2	0
1040	1	42	2	3	0	0	0	0	0	2	2	4	0	2	0	0	0	2	0	0	0	0	4	2	0	0	0	4	0
1041	2	53	0.42	3	4	4	4	2	2	4	4	4	4	4	4	4	4	4	2	4	4	4	4	4	4	4	4	2	4
1042	2	69	8	1	4	4	4	2	0	4	4	2	4	4	2	4	2	4	2	4	4	2	4	2	4	4	2	2	4
1043	2	65	20.33	3	2	4	2	0	2	0	0	4	2	0	2	0	4	2	2	2	0	0	4	2	2	0	2	0	0
1044	2	25	9	1	2	2	4	4	2	2	4	4	2	2	2	2	2	2	4	4	0	2	2	4	4	4	2	4	4
1045	2	32	2	3	2	2	2	0	0	4	2	4	4	4	2	2	0	2	2	4	0	2	4	2	4	4	2	4	2
1046	1	73	5.5	3	2	0	2	4	2	4	4	4	4	2	2	4	2	2	4	2	2	4	4	2	4	0	2	4	4
1047	1	31	1.5	3	2	0	4	0	2	4	2	4	0	0	2	2	0	4	2	0	0	0	4	4	2	4	2	4	4
1048	1	41	1.17	1	2	0	4	2	2	4	4	4	2	4	0	4	0	4	2	2	2	0	4	2	2	2	2	4	0
1049	2	64	1	3	0	0	0	0	0	2	0	0	0	0	0	0	0	0	0	0	0	0	4	0	0	0	0	4	0
1050	1	70	20	3	2	2	4	2	4	2	4	4	4	4	2	4	2	2	4	4	0	2	4	2	4	4	4	4	2
1051	1	66	0.67	2	2	2	2	4	0	2	2	2	2	0	0	2	2	2	4	0	0	0	0	0	0	0	0	0	2
1052	2	56	1.75	2	4	0	2	2	2	4	2	4	4	4	2	4	2	4	2	4	4	2	4	2	4	2	4	2	4
1053	2	56	4	3	2	4	2	0	2	0	2	0	4	0	0	0	0	0	0	0	0	0	2	4	2	0	0	4	2
1054	1	38	2	3	4	2	4	2	2	4	4	4	2	4	4	4	4	4	4	4	4	4	4	4	4	4	4	4	4
1055	2	62	1.33	3	4	4	4	0	0	4	0	4	4	0	4	4	0	0	4	4	4	0	4	0	4	0	0	0	4
1056	1	55	3	2	4	2	4	4	2	4	4	4	4	4	4	4	4	4	4	4	2	2	4	4	4	4	4	4	4
1057	1	35	2	3	4	4	2	2	2	4	2	4	2	4	2	4	4	4	4	4	4	4	4	4	4	2	4	4	4
1058	2	45	5	3	4	4	2	4	4	2	2	4	4	4	0	4	4	4	2	2	4	2	4	2	4	0	0	4	4
1059	2	24	0.25	2	4	2	4	4	4	4	4	4	4	4	0	4	4	4	4	4	2	4	4	4	4	4	4	4	4
1060	2	61	15	3	4	4	2	0	0	2	2	4	2	0	0	2	4	0	0	0	2	0	4	2	0	0	2	4	2
1061	1	39	2	1	4	4	4	4	4	4	2	4	4	4	2	4	4	4	4	2	4	2	4	4	4	2	2	4	4
1062	1	51	8	1	2	0	4	2	2	4	2	4	0	2	4	2	2	2	0	4	0	2	4	2	2	2	4	0	4
1063	2	63	7.5	3	4	4	4	4	2	2	2	4	2	2	2	2	2	4	2	2	2	2	4	2	2	2	2	4	4
1064	2	66	3	3	2	0	2	0	0	2	2	4	0	2	0	0	0	2	0	0	0	2	4	2	2	0	0	0	0
1065	2	51	1.42	3	2	0	2	2	2	2	2	4	0	2	2	2	2	2	2	2	0	2	4	2	2	4	2	4	4
1066	2	69	3.5	3	2	0	2	0	0	4	0	4	0	2	4	2	0	2	0	0	0	0	4	2	0	0	2	0	0
1067	1	68	3.42	2	4	4	2	4	2	4	2	4	2	2	0	2	4	2	4	4	2	4	4	4	4	2	2	0	4
1068	1	55	1.42	3	0	0	2	0	0	2	2	2	0	0	0	2	2	2	2	2	0	0	4	0	0	0	0	2	0
1069	1	64	5	3	2	0	0	0	0	4	2	4	0	0	0	0	0	0	2	2	0	2	4	2	0	0	0	4	2
1070	2	63	5	1	4	4	4	2	0	4	4	4	4	2	4	4	4	4	2	4	4	4	4	4	4	4	4	2	4
1071	1	52	4.5	2	2	2	2	2	4	4	4	4	2	2	2	4	4	2	4	4	2	2	4	2	4	2	4	4	2
1072	2	59	8	3	4	4	4	4	0	4	2	4	4	2	4	4	4	2	4	4	4	4	4	2	4	2	4	4	4
1073	2	32	0.58	1	4	2	4	4	2	4	0	4	2	4	2	2	4	4	4	0	2	2	4	2	4	4	4	0	4
1074	2	34	0.67	2	4	0	2	2	2	2	4	4	4	4	2	4	4	2	4	2	2	4	4	4	4	2	2	0	4
1075	2	84	15	3	4	0	4	4	4	4	4	4	4	4	4	4	4	4	4	4	0	2	4	4	4	2	4	4	4
1076	2	43	3.5	3	2	2	2	0	0	2	0	4	2	2	0	2	2	2	0	2	0	0	4	2	2	0	0	0	2
1077	1	56	5	1	4	2	4	4	2	4	4	4	2	2	4	2	0	4	4	4	0	2	2	4	4	4	2	4	4
1078	2	53	0.5	2	2	4	2	2	2	2	4	4	0	2	2	2	0	2	0	2	0	0	4	2	2	2	2	0	2
1079	2	24	0.5	3	2	0	2	0	0	2	2	0	2	4	0	2	0	2	0	0	2	0	2	2	0	0	0	0	0
1080	1	63	13	3	0	2	2	0	2	4	4	4	2	2	0	4	0	2	4	4	2	2	4	2	2	0	4	4	4
1081	2	51	1	2	2	2	4	0	2	4	4	4	2	2	2	4	2	2	4	2	0	2	4	2	2	0	0	2	2
1082	2	19	2.5	3	0	0	0	0	0	2	2	4	0	2	0	0	0	0	0	0	0	0	4	0	0	0	0	0	0
1083	2	53	18	1	4	4	4	4	2	4	2	4	4	4	4	4	2	4	0	4	4	4	4	4	4	2	4	4	4
1084	1	40	0.67	1	4	4	4	2	2	2	0	2	2	2	2	4	2	2	0	2	2	2	2	2	2	2	2	4	4
1085	1	65	10	3	0	0	4	0	0	2	4	0	0	2	0	0	2	2	0	0	0	0	2	2	0	0	2	0	0
1086	1	65	2	2	0	0	2	0	0	2	0	4	2	0	0	2	0	2	0	2	0	0	4	2	2	0	2	0	0
1087	1	53	1	3	2	0	2	0	0	2	2	4	0	0	4	2	0	4	4	0	0	0	4	4	4	0	2	2	2
1088	2	41	4	2	4	2	4	4	2	4	4	4	2	2	2	2	2	4	4	4	2	4	4	4	4	2	2	4	2
1089	2	47	22.5	3	2	4	2	2	2	2	4	4	4	2	4	2	2	2	4	4	4	2	4	2	4	2	4	4	2
1090	2	67	5	2	4	4	2	2	2	4	4	4	2	4	4	2	2	4	2	2	2	2	4	2	2	2	2	0	0
1091	2	61	4	3	0	2	0	0	0	2	0	4	2	0	0	0	2	0	2	0	2	0	4	2	0	0	0	2	0
1092	1	66	20	2	4	4	2	4	2	4	4	4	4	2	4	4	4	4	2	2	4	4	4	4	4	4	4	4	4
1093	2	49	3	3	0	2	2	0	0	2	0	2	0	0	2	0	0	2	0	2	0	2	2	0	0	0	0	0	0
1094	1	61	5	3	0	4	4	0	0	0	4	4	0	4	0	0	0	0	0	0	0	0	4	4	2	0	2	2	4
1095	1	22	5	3	2	4	0	2	0	2	4	4	0	2	2	0	2	2	0	2	0	2	2	0	0	0	0	2	0
1096	2	47	1.17	3	2	4	4	2	4	4	0	4	4	4	0	4	4	4	0	4	2	2	4	2	4	2	2	2	2
1097	1	35	1.75	1	2	2	0	0	0	2	2	4	0	0	2	0	2	0	0	0	0	2	4	0	0	0	0	0	0
1098	1	61	0.5	2	4	4	4	2	4	4	4	4	4	4	2	4	4	4	2	4	4	4	4	4	4	4	4	4	4
1099	1	54	1.5	3	4	2	4	2	4	4	4	4	4	4	0	4	2	4	4	4	0	4	4	4	4	0	4	0	0
1100	1	43	2	3	2	4	2	2	2	4	0	0	2	0	2	2	0	2	0	2	2	2	4	0	2	2	0	4	4
1101	2	73	0.58	3	2	0	4	2	4	4	2	4	4	4	4	4	4	4	4	4	4	2	4	4	4	4	4	4	4
1102	1	51	2.5	3	2	2	0	0	2	0	0	4	2	2	0	2	2	0	0	2	0	0	4	2	2	2	0	4	0
1103	1	56	49	3	2	4	4	0	0	2	2	4	0	2	0	0	4	2	2	4	0	2	4	2	2	0	2	0	0
1104	1	69	6	3	4	0	4	0	4	4	4	4	4	4	2	4	4	4	4	4	4	4	4	4	4	4	4	4	4
1105	1	54	0.75	3	4	4	4	4	4	4	4	4	4	4	4	4	4	4	4	2	2	2	2	4	2	2	4	4	2
1106	2	19	1.5	3	0	0	2	0	0	0	0	0	0	2	0	0	0	2	0	0	0	0	4	0	0	0	0	2	0
1107	2	64	15	1	4	4	2	4	4	4	4	2	4	4	0	4	4	4	4	4	2	2	4	4	4	4	2	4	4
1108	2	60	7	1	2	4	4	0	0	4	0	2	2	4	2	4	4	4	0	2	2	0	2	4	2	0	2	4	0
1109	1	68	3.83	3	4	4	4	2	2	2	4	4	4	2	2	4	2	2	4	4	2	2	4	4	2	4	2	4	4
1110	1	43	1.5	3	2	2	2	0	0	2	0	4	0	2	0	2	2	2	0	2	2	0	4	2	2	0	0	4	2
1111	2	35	2.5	1	4	2	2	2	2	4	2	4	4	4	2	4	2	2	2	2	0	2	4	2	4	2	2	4	2
1112	2	63	2	2	2	2	2	2	0	0	0	4	4	2	0	4	4	4	2	4	2	4	4	4	4	0	2	4	0
1113	1	63	3	3	4	2	2	0	2	4	0	4	0	2	4	0	0	2	2	2	0	0	4	4	0	0	2	4	2
1114	1	66	2.5	3	0	0	0	0	0	4	4	4	0	4	0	0	0	0	0	0	0	0	0	0	0	0	0	4	0
1115	1	60	3	2	2	0	0	0	0	2	0	4	0	0	2	0	0	2	0	2	0	2	4	2	2	2	0	2	2

## Sheet: legend
	gender	1- woman	2- man
	tinnitus localisation	1- right ear	2- left ear	3- both ears
	THI 1-25	0- no	2 - sometimes	4- yes
